# Supplementary material for: 3-Nitroso-2,4,6,8-tetra­phenyl-3,7-diaza­bicyclo­[3.3.1]nonan-9-one
Source: Acta Crystallogr Sect E Struct Rep Online. 2011 Jun 18;67(Pt 7):o1686. doi: 10.1107/S1600536811022203 (PMC3152129; doi:10.1107/S1600536811022203)
Supplement: Supplementary file 1 [file e-67-o1686-sup1.cif]

##############################################################################
#                                                                            #
# This CIF contains the data in a paper accepted for publication in          #
# Acta Crystallographica Section E. It conforms to the requirements of       #
# Notes for Authors for Acta Crystallographica Section E, and has been       #
# peer reviewed under the auspices of the IUCr Commission on Journals.       #
#                                                                            #
# Full details of the Crystallographic Information File format               #
# are given in the paper "The Crystallographic Information File (CIF):       #
# a New Standard Archive File for Crystallography" by S. R. Hall, F. H.      #
# Allen and I. D. Brown [Acta Cryst. (1991), A47, 655-685].                  #
#                                                                            #
# The current version of the core CIF dictionary is obtainable from          #
# ftp://ftp.iucr.org/pub/cif_core.dic.                                       #
#                                                                            #
# Software is freely available for graphical display of the structure(s)     #
# in this CIF. For information consult the CIF software page                 #
# http://www.iucr.org/resources/cif/software.                                #
#                                                                            #
# This file may be used for bona fide research purposes within the           #
# scientific community so long as proper attribution is given to the journal # 
# article from which it was obtained.                                        #
#                                                                            #
##############################################################################
data_I
_audit_creation_method     SHELXL97
_chemical_name_systematic
;
3-Nitroso-2,4,6,8-tetraphenyl-3,7-diazabicyclo[3.3.1]nonan-9-one
;
_chemical_name_common     ?
_chemical_formula_moiety     'C31 H27 N3 O2'
_chemical_formula_sum     'C31 H27 N3 O2'
_chemical_formula_iupac     'C31 H27 N3 O2'
_chemical_formula_weight     473.56
_chemical_melting_point     ?
_symmetry_cell_setting     monoclinic
_symmetry_space_group_name_H-M     'P 21/c'
_symmetry_space_group_name_Hall     '-P 2ybc'
loop_
    _symmetry_equiv_pos_as_xyz
    'x, y, z'
    '-x, y+1/2, -z+1/2'
    '-x, -y, -z'
    'x, -y-1/2, z-1/2'
_cell_length_a     18.723(4)
_cell_length_b     8.8319(17)
_cell_length_c     15.806(3)
_cell_angle_alpha     90.00
_cell_angle_beta     104.728(3)
_cell_angle_gamma     90.00
_cell_volume     2527.8(8)
_cell_formula_units_Z     4
_cell_measurement_reflns_used     19483
_cell_measurement_theta_min     2.25
_cell_measurement_theta_max     27.69
_cell_measurement_temperature     293(2)
_exptl_crystal_description     block
_exptl_crystal_colour     yellow
_exptl_crystal_size_max     0.26
_exptl_crystal_size_mid     0.23
_exptl_crystal_size_min     0.21
_exptl_crystal_density_diffrn     1.244
_exptl_crystal_density_meas     ?
_exptl_crystal_density_method     'not measured'
_exptl_crystal_F_000     1000
_exptl_absorpt_coefficient_mu     0.079
_exptl_absorpt_correction_type     none
_exptl_absorpt_process_details     ?
_exptl_absorpt_correction_T_min     ?
_exptl_absorpt_correction_T_max     ?
_exptl_special_details
;
;
_diffrn_ambient_temperature     293(2)
_diffrn_radiation_type     MoK\a
_diffrn_radiation_wavelength     0.71073
_diffrn_radiation_source     'fine-focus sealed tube'
_diffrn_radiation_monochromator     graphite
_diffrn_measurement_device_type     'Bruker SMART APEX CCD'
_diffrn_measurement_method     \w
_diffrn_detector_area_resol_mean     ?
_diffrn_reflns_number     19483
_diffrn_reflns_av_R_equivalents     0.0556
_diffrn_reflns_av_sigmaI/netI     0.0592
_diffrn_reflns_theta_min     2.25
_diffrn_reflns_theta_max     27.69
_diffrn_reflns_theta_full     25.00
_diffrn_measured_fraction_theta_max     0.908
_diffrn_measured_fraction_theta_full     0.989
_diffrn_reflns_limit_h_min     -23
_diffrn_reflns_limit_h_max     21
_diffrn_reflns_limit_k_min     -11
_diffrn_reflns_limit_k_max     10
_diffrn_reflns_limit_l_min     -20
_diffrn_reflns_limit_l_max     20
_diffrn_standards_number     ?
_diffrn_standards_interval_count     ?
_diffrn_standards_interval_time     ?
_diffrn_standards_decay_%     ?
_refine_special_details
;
Refinement of <i>F</i>^2^ against ALL reflections. The weighted <i>R</i>-factor
<i>wR</i> and goodness of fit <i>S</i> are based on <i>F</i>^2^, conventional
<i>R</i>-factors <i>R</i> are based on <i>F</i>, with <i>F</i> set to zero for
negative <i>F</i>^2^. The threshold expression of <i>F</i>^2^ >
\s(<i>F</i>^2^) is used only for calculating <i>R</i>-factors(gt) <i>etc</i>.
and is not relevant to the choice of reflections for refinement.
<i>R</i>-factors based on <i>F</i>^2^ are statistically about twice as large
as those based on <i>F</i>, and <i>R</i>-factors based on ALL data will be
even larger.
;
_reflns_number_total     5385
_reflns_number_gt     3235
_reflns_threshold_expression     I>2\s(I)
_refine_ls_structure_factor_coef     Fsqd
_refine_ls_matrix_type     full
_refine_ls_R_factor_all     0.1451
_refine_ls_R_factor_gt     0.0811
_refine_ls_wR_factor_gt     0.1606
_refine_ls_wR_factor_ref     0.1873
_refine_ls_goodness_of_fit_ref     1.056
_refine_ls_restrained_S_all     1.056
_refine_ls_number_reflns     5385
_refine_ls_number_parameters     334
_refine_ls_number_restraints     0
_refine_ls_hydrogen_treatment     constr
_refine_ls_weighting_scheme     calc
_refine_ls_weighting_details
       'calc w = 1/[\s^2^(Fo^2^)+(0.0715P)^2^+0.6524P] where P=(Fo^2^+2Fc^2^)/3'
_atom_sites_solution_hydrogens     geom
_atom_sites_solution_primary     direct
_atom_sites_solution_secondary     difmap
_refine_ls_shift/su_max     0.000
_refine_ls_shift/su_mean     0.000
_refine_diff_density_max     0.322
_refine_diff_density_min     -0.292
_refine_ls_extinction_method     none
_refine_ls_extinction_coef     ?
loop_
    _atom_type_symbol
    _atom_type_description
    _atom_type_scat_dispersion_real
    _atom_type_scat_dispersion_imag
    _atom_type_scat_source
    'C' 'C' 0.0033 0.0016
                         'International Tables Vol C Tables 4.2.6.8 and 6.1.1.4'
    'H' 'H' 0.0000 0.0000
                         'International Tables Vol C Tables 4.2.6.8 and 6.1.1.4'
    'N' 'N' 0.0061 0.0033
                         'International Tables Vol C Tables 4.2.6.8 and 6.1.1.4'
    'O' 'O' 0.0106 0.0060
                         'International Tables Vol C Tables 4.2.6.8 and 6.1.1.4'
_computing_data_collection     'SMART (Bruker, 2004)'
_computing_cell_refinement     'SMART (Bruker, 2004)'
_computing_data_reduction     'SMART (Bruker, 2004)'
_computing_structure_solution     'SHELXS97 (Sheldrick, 2008)'
_computing_structure_refinement     'SHELXL97 (Sheldrick, 2008)'
_computing_molecular_graphics     'ORTEP-3 (Farrugia, 1997)'
_computing_publication_material     'PLATON (Spek, 2009)'
loop_
    _atom_site_type_symbol
    _atom_site_label
    _atom_site_fract_x
    _atom_site_fract_y
    _atom_site_fract_z
    _atom_site_U_iso_or_equiv
    _atom_site_adp_type
    _atom_site_calc_flag
    _atom_site_refinement_flags
    _atom_site_occupancy
    _atom_site_symmetry_multiplicity
    _atom_site_disorder_assembly
    _atom_site_disorder_group
    O O1 0.16505(12) 0.9901(2) 0.43401(14) 0.0741(6) Uani d . 1 1 . .
    O O2 0.33486(19) 0.5848(4) 0.2575(2) 0.0838(10) Uani d P 0.70 1 . .
    O O3 0.3644(5) 0.5232(10) 0.3459(6) 0.093(3) Uani d P 0.30 1 . .
    N N1 0.27775(12) 0.6798(2) 0.34371(15) 0.0527(6) Uani d . 1 1 . .
    N N2 0.32788(19) 0.5919(4) 0.3247(3) 0.0898(11) Uani d . 1 1 . .
    N N4 0.35556(12) 0.9558(2) 0.38245(13) 0.0536(6) Uani d . 1 1 . .
    H H4 0.3933 0.9259 0.3653 0.064 Uiso calc R 1 1 . .
    C C2 0.27407(15) 0.6783(3) 0.43486(18) 0.0516(7) Uani d . 1 1 . .
    H H2 0.3192 0.6290 0.4687 0.062 Uiso calc R 1 1 . .
    C C3 0.34747(15) 0.9322(3) 0.47096(17) 0.0543(7) Uani d . 1 1 . .
    H H3 0.3419 1.0322 0.4953 0.065 Uiso calc R 1 1 . .
    C C5 0.29317(15) 1.0350(3) 0.32634(18) 0.0545(7) Uani d . 1 1 . .
    H H5 0.2862 1.1294 0.3558 0.065 Uiso calc R 1 1 . .
    C C6 0.22947(14) 0.7796(3) 0.27724(17) 0.0503(7) Uani d . 1 1 . .
    H H6 0.2550 0.7961 0.2311 0.060 Uiso calc R 1 1 . .
    C C7 0.22234(15) 0.9354(3) 0.31808(18) 0.0540(7) Uani d . 1 1 . .
    H H7 0.1799 0.9887 0.2809 0.065 Uiso calc R 1 1 . .
    C C8 0.27560(15) 0.8422(3) 0.46805(18) 0.0515(7) Uani d . 1 1 . .
    H H8 0.2679 0.8404 0.5271 0.062 Uiso calc R 1 1 . .
    C C9 0.21246(16) 0.9267(3) 0.40905(19) 0.0549(7) Uani d . 1 1 . .
    C C13 0.20946(16) 0.5843(3) 0.44686(19) 0.0580(7) Uani d . 1 1 . .
    C C14 0.16836(19) 0.6217(4) 0.5048(2) 0.0810(10) Uani d . 1 1 . .
    H H14 0.1786 0.7108 0.5370 0.097 Uiso calc R 1 1 . .
    C C15 0.1124(2) 0.5289(5) 0.5158(3) 0.1094(14) Uani d . 1 1 . .
    H H15 0.0856 0.5562 0.5555 0.131 Uiso calc R 1 1 . .
    C C16 0.0954(2) 0.3983(5) 0.4698(4) 0.1124(15) Uani d . 1 1 . .
    H H16 0.0572 0.3367 0.4774 0.135 Uiso calc R 1 1 . .
    C C17 0.1357(2) 0.3594(4) 0.4123(3) 0.0961(13) Uani d . 1 1 . .
    H H17 0.1248 0.2701 0.3805 0.115 Uiso calc R 1 1 . .
    C C18 0.19191(18) 0.4497(3) 0.4006(2) 0.0742(9) Uani d . 1 1 . .
    H H18 0.2187 0.4207 0.3611 0.089 Uiso calc R 1 1 . .
    C C19 0.15692(15) 0.7006(3) 0.23480(17) 0.0542(7) Uani d . 1 1 . .
    C C20 0.09218(17) 0.7261(4) 0.2579(2) 0.0790(10) Uani d . 1 1 . .
    H H20 0.0910 0.7970 0.3010 0.095 Uiso calc R 1 1 . .
    C C21 0.0286(2) 0.6478(6) 0.2178(3) 0.1031(13) Uani d . 1 1 . .
    H H21 -0.0146 0.6645 0.2352 0.124 Uiso calc R 1 1 . .
    C C22 0.0291(2) 0.5462(5) 0.1529(3) 0.1059(14) Uani d . 1 1 . .
    H H22 -0.0141 0.4959 0.1250 0.127 Uiso calc R 1 1 . .
    C C23 0.0928(2) 0.5184(4) 0.1291(2) 0.0902(11) Uani d . 1 1 . .
    H H23 0.0934 0.4483 0.0853 0.108 Uiso calc R 1 1 . .
    C C24 0.15639(18) 0.5950(4) 0.1703(2) 0.0703(9) Uani d . 1 1 . .
    H H24 0.1999 0.5748 0.1543 0.084 Uiso calc R 1 1 . .
    C C25 0.30623(15) 1.0759(3) 0.23874(17) 0.0511(7) Uani d . 1 1 . .
    C C26 0.26664(17) 1.1952(3) 0.1924(2) 0.0643(8) Uani d . 1 1 . .
    H H26 0.2324 1.2468 0.2151 0.077 Uiso calc R 1 1 . .
    C C27 0.27791(18) 1.2380(3) 0.1124(2) 0.0707(9) Uani d . 1 1 . .
    H H27 0.2507 1.3171 0.0810 0.085 Uiso calc R 1 1 . .
    C C28 0.32896(18) 1.1636(3) 0.0797(2) 0.0661(8) Uani d . 1 1 . .
    H H28 0.3372 1.1932 0.0265 0.079 Uiso calc R 1 1 . .
    C C29 0.36835(16) 1.0447(3) 0.12552(18) 0.0597(8) Uani d . 1 1 . .
    H H29 0.4033 0.9944 0.1033 0.072 Uiso calc R 1 1 . .
    C C30 0.35600(15) 1.0001(3) 0.20431(18) 0.0562(7) Uani d . 1 1 . .
    H H30 0.3817 0.9180 0.2342 0.067 Uiso calc R 1 1 . .
    C C31 0.41479(15) 0.8592(3) 0.53034(17) 0.0544(7) Uani d . 1 1 . .
    C C32 0.42814(19) 0.8818(4) 0.6201(2) 0.0715(9) Uani d . 1 1 . .
    H H32 0.3973 0.9457 0.6414 0.086 Uiso calc R 1 1 . .
    C C33 0.4857(2) 0.8118(5) 0.6777(2) 0.0869(11) Uani d . 1 1 . .
    H H33 0.4932 0.8268 0.7376 0.104 Uiso calc R 1 1 . .
    C C34 0.53198(19) 0.7201(4) 0.6469(3) 0.0856(11) Uani d . 1 1 . .
    H H34 0.5714 0.6729 0.6858 0.103 Uiso calc R 1 1 . .
    C C35 0.52064(18) 0.6971(4) 0.5588(2) 0.0773(9) Uani d . 1 1 . .
    H H35 0.5525 0.6347 0.5381 0.093 Uiso calc R 1 1 . .
    C C36 0.46200(17) 0.7664(3) 0.5005(2) 0.0653(8) Uani d . 1 1 . .
    H H36 0.4545 0.7501 0.4408 0.078 Uiso calc R 1 1 . .
loop_
    _atom_site_aniso_label
    _atom_site_aniso_U_11
    _atom_site_aniso_U_22
    _atom_site_aniso_U_33
    _atom_site_aniso_U_12
    _atom_site_aniso_U_13
    _atom_site_aniso_U_23
    O1 0.0797(15) 0.0625(13) 0.0918(15) 0.0167(12) 0.0435(12) -0.0036(11)
    O2 0.084(2) 0.102(3) 0.073(2) 0.0220(19) 0.035(2) -0.008(2)
    O3 0.071(6) 0.098(7) 0.104(7) 0.057(5) 0.010(5) -0.026(5)
    N1 0.0479(13) 0.0444(13) 0.0656(15) 0.0035(11) 0.0142(11) -0.0147(11)
    N2 0.061(2) 0.080(2) 0.138(3) 0.0025(17) 0.043(2) -0.046(2)
    N4 0.0585(14) 0.0537(13) 0.0498(13) 0.0027(11) 0.0160(11) 0.0018(10)
    C2 0.0512(16) 0.0430(15) 0.0568(16) 0.0047(12) 0.0065(12) -0.0032(12)
    C3 0.0674(19) 0.0408(15) 0.0549(17) -0.0088(13) 0.0158(14) -0.0089(12)
    C5 0.0640(18) 0.0404(14) 0.0599(17) 0.0002(13) 0.0170(14) -0.0034(13)
    C6 0.0507(16) 0.0524(16) 0.0493(15) -0.0006(13) 0.0153(12) -0.0047(12)
    C7 0.0532(17) 0.0478(16) 0.0607(17) 0.0107(13) 0.0141(13) 0.0007(13)
    C8 0.0606(17) 0.0444(15) 0.0523(16) 0.0012(13) 0.0191(13) -0.0053(12)
    C9 0.0620(18) 0.0377(14) 0.0709(19) -0.0018(13) 0.0276(15) -0.0084(13)
    C13 0.0533(18) 0.0453(16) 0.0697(19) 0.0009(13) 0.0050(15) 0.0067(14)
    C14 0.075(2) 0.068(2) 0.108(3) -0.0119(18) 0.038(2) 0.0035(19)
    C15 0.087(3) 0.107(3) 0.147(4) -0.019(3) 0.053(3) 0.012(3)
    C16 0.074(3) 0.093(3) 0.162(5) -0.028(2) 0.017(3) 0.031(3)
    C17 0.079(3) 0.056(2) 0.132(4) -0.022(2) -0.012(2) 0.009(2)
    C18 0.073(2) 0.0497(18) 0.089(2) -0.0035(16) 0.0001(17) 0.0031(16)
    C19 0.0469(16) 0.0601(17) 0.0524(16) -0.0047(13) 0.0067(13) 0.0097(14)
    C20 0.0501(19) 0.103(3) 0.079(2) 0.0021(18) 0.0086(16) 0.004(2)
    C21 0.053(2) 0.148(4) 0.101(3) -0.005(2) 0.006(2) 0.023(3)
    C22 0.074(3) 0.123(4) 0.102(3) -0.043(3) -0.013(2) 0.024(3)
    C23 0.086(3) 0.089(3) 0.083(2) -0.032(2) 0.000(2) -0.005(2)
    C24 0.076(2) 0.069(2) 0.0625(19) -0.0207(17) 0.0114(16) -0.0060(16)
    C25 0.0558(17) 0.0409(14) 0.0543(16) -0.0061(13) 0.0098(13) 0.0000(12)
    C26 0.071(2) 0.0507(17) 0.073(2) 0.0058(15) 0.0221(16) 0.0036(15)
    C27 0.086(2) 0.0535(18) 0.072(2) 0.0068(17) 0.0191(18) 0.0160(16)
    C28 0.081(2) 0.0608(19) 0.0581(18) -0.0090(17) 0.0204(16) 0.0047(15)
    C29 0.0651(19) 0.0565(18) 0.0562(18) -0.0012(15) 0.0130(14) -0.0037(14)
    C30 0.0600(18) 0.0480(16) 0.0574(17) 0.0004(14) 0.0087(14) -0.0002(13)
    C31 0.0575(18) 0.0530(16) 0.0503(16) -0.0200(14) 0.0089(13) -0.0020(13)
    C32 0.075(2) 0.079(2) 0.0576(19) -0.0224(18) 0.0117(17) -0.0106(16)
    C33 0.080(3) 0.113(3) 0.056(2) -0.040(2) -0.0030(19) 0.004(2)
    C34 0.064(2) 0.096(3) 0.082(3) -0.028(2) -0.0077(19) 0.020(2)
    C35 0.061(2) 0.078(2) 0.088(3) -0.0081(17) 0.0083(18) 0.0080(19)
    C36 0.0650(19) 0.068(2) 0.0611(18) -0.0108(17) 0.0129(16) -0.0003(16)
_geom_special_details
;
All e.s.d.'s (except the e.s.d. in the dihedral angle between two l.s. planes)
are estimated using the full covariance matrix. The cell e.s.d.'s are taken
into account individually in the estimation of e.s.d.'s in distances, angles
and torsion angles; correlations between e.s.d.'s in cell parameters are only
used when they are defined by crystal symmetry. An approximate (isotropic)
treatment of cell e.s.d.'s is used for estimating e.s.d.'s involving l.s.
planes.
;
loop_
    _geom_bond_atom_site_label_1
    _geom_bond_atom_site_label_2
    _geom_bond_site_symmetry_2
    _geom_bond_distance
    _geom_bond_publ_flag
    O1 C9 . 1.198(3) ?
    O2 N2 . 1.106(4) ?
    O2 O3 . 1.471(10) ?
    O3 N2 . 0.912(7) ?
    N1 N2 . 1.310(4) ?
    N1 C2 . 1.460(3) ?
    N1 C6 . 1.488(3) ?
    N4 C5 . 1.454(3) ?
    N4 C3 . 1.460(3) ?
    N4 H4 . 0.8600 ?
    C2 C13 . 1.518(4) ?
    C2 C8 . 1.537(3) ?
    C2 H2 . 0.9800 ?
    C3 C31 . 1.511(4) ?
    C3 C8 . 1.553(4) ?
    C3 H3 . 0.9800 ?
    C5 C25 . 1.510(4) ?
    C5 C7 . 1.569(4) ?
    C5 H5 . 0.9800 ?
    C6 C19 . 1.522(4) ?
    C6 C7 . 1.541(4) ?
    C6 H6 . 0.9800 ?
    C7 C9 . 1.498(4) ?
    C7 H7 . 0.9800 ?
    C8 C9 . 1.505(4) ?
    C8 H8 . 0.9800 ?
    C13 C14 . 1.378(4) ?
    C13 C18 . 1.390(4) ?
    C14 C15 . 1.376(5) ?
    C14 H14 . 0.9300 ?
    C15 C16 . 1.357(6) ?
    C15 H15 . 0.9300 ?
    C16 C17 . 1.365(6) ?
    C16 H16 . 0.9300 ?
    C17 C18 . 1.370(5) ?
    C17 H17 . 0.9300 ?
    C18 H18 . 0.9300 ?
    C19 C20 . 1.370(4) ?
    C19 C24 . 1.380(4) ?
    C20 C21 . 1.383(5) ?
    C20 H20 . 0.9300 ?
    C21 C22 . 1.365(6) ?
    C21 H21 . 0.9300 ?
    C22 C23 . 1.360(5) ?
    C22 H22 . 0.9300 ?
    C23 C24 . 1.381(4) ?
    C23 H23 . 0.9300 ?
    C24 H24 . 0.9300 ?
    C25 C30 . 1.368(4) ?
    C25 C26 . 1.385(4) ?
    C26 C27 . 1.387(4) ?
    C26 H26 . 0.9300 ?
    C27 C28 . 1.364(4) ?
    C27 H27 . 0.9300 ?
    C28 C29 . 1.378(4) ?
    C28 H28 . 0.9300 ?
    C29 C30 . 1.381(4) ?
    C29 H29 . 0.9300 ?
    C30 H30 . 0.9300 ?
    C31 C36 . 1.374(4) ?
    C31 C32 . 1.391(4) ?
    C32 C33 . 1.369(5) ?
    C32 H32 . 0.9300 ?
    C33 C34 . 1.364(5) ?
    C33 H33 . 0.9300 ?
    C34 C35 . 1.369(5) ?
    C34 H34 . 0.9300 ?
    C35 C36 . 1.384(4) ?
    C35 H35 . 0.9300 ?
    C36 H36 . 0.9300 ?
loop_
    _geom_angle_atom_site_label_1
    _geom_angle_atom_site_label_2
    _geom_angle_atom_site_label_3
    _geom_angle_site_symmetry_1
    _geom_angle_site_symmetry_3
    _geom_angle
    _geom_angle_publ_flag
    N2 O3 O2 . . 48.6(5) ?
    N2 N1 C2 . . 115.9(3) ?
    N2 N1 C6 . . 122.1(3) ?
    C2 N1 C6 . . 122.0(2) ?
    O3 N2 O2 . . 93.1(7) ?
    O3 N2 N1 . . 145.5(9) ?
    O2 N2 N1 . . 121.4(5) ?
    C5 N4 C3 . . 113.0(2) ?
    C5 N4 H4 . . 123.5 ?
    C3 N4 H4 . . 123.5 ?
    N1 C2 C13 . . 111.5(2) ?
    N1 C2 C8 . . 109.1(2) ?
    C13 C2 C8 . . 114.7(2) ?
    N1 C2 H2 . . 107.0 ?
    C13 C2 H2 . . 107.0 ?
    C8 C2 H2 . . 107.0 ?
    N4 C3 C31 . . 112.5(2) ?
    N4 C3 C8 . . 110.2(2) ?
    C31 C3 C8 . . 112.3(2) ?
    N4 C3 H3 . . 107.2 ?
    C31 C3 H3 . . 107.2 ?
    C8 C3 H3 . . 107.2 ?
    N4 C5 C25 . . 112.5(2) ?
    N4 C5 C7 . . 108.2(2) ?
    C25 C5 C7 . . 112.9(2) ?
    N4 C5 H5 . . 107.7 ?
    C25 C5 H5 . . 107.7 ?
    C7 C5 H5 . . 107.7 ?
    N1 C6 C19 . . 110.7(2) ?
    N1 C6 C7 . . 109.6(2) ?
    C19 C6 C7 . . 115.5(2) ?
    N1 C6 H6 . . 106.8 ?
    C19 C6 H6 . . 106.8 ?
    C7 C6 H6 . . 106.8 ?
    C9 C7 C6 . . 113.7(2) ?
    C9 C7 C5 . . 104.9(2) ?
    C6 C7 C5 . . 112.0(2) ?
    C9 C7 H7 . . 108.7 ?
    C6 C7 H7 . . 108.7 ?
    C5 C7 H7 . . 108.7 ?
    C9 C8 C2 . . 108.2(2) ?
    C9 C8 C3 . . 107.6(2) ?
    C2 C8 C3 . . 115.7(2) ?
    C9 C8 H8 . . 108.4 ?
    C2 C8 H8 . . 108.4 ?
    C3 C8 H8 . . 108.4 ?
    O1 C9 C7 . . 125.1(3) ?
    O1 C9 C8 . . 124.0(3) ?
    C7 C9 C8 . . 110.6(2) ?
    C14 C13 C18 . . 117.2(3) ?
    C14 C13 C2 . . 123.3(3) ?
    C18 C13 C2 . . 119.4(3) ?
    C13 C14 C15 . . 120.9(4) ?
    C13 C14 H14 . . 119.6 ?
    C15 C14 H14 . . 119.6 ?
    C16 C15 C14 . . 121.4(4) ?
    C16 C15 H15 . . 119.3 ?
    C14 C15 H15 . . 119.3 ?
    C15 C16 C17 . . 118.4(4) ?
    C15 C16 H16 . . 120.8 ?
    C17 C16 H16 . . 120.8 ?
    C16 C17 C18 . . 121.2(4) ?
    C16 C17 H17 . . 119.4 ?
    C18 C17 H17 . . 119.4 ?
    C17 C18 C13 . . 120.9(4) ?
    C17 C18 H18 . . 119.6 ?
    C13 C18 H18 . . 119.6 ?
    C20 C19 C24 . . 117.8(3) ?
    C20 C19 C6 . . 123.9(3) ?
    C24 C19 C6 . . 118.2(3) ?
    C19 C20 C21 . . 120.9(4) ?
    C19 C20 H20 . . 119.6 ?
    C21 C20 H20 . . 119.6 ?
    C22 C21 C20 . . 120.2(4) ?
    C22 C21 H21 . . 119.9 ?
    C20 C21 H21 . . 119.9 ?
    C23 C22 C21 . . 120.1(4) ?
    C23 C22 H22 . . 120.0 ?
    C21 C22 H22 . . 120.0 ?
    C22 C23 C24 . . 119.5(4) ?
    C22 C23 H23 . . 120.3 ?
    C24 C23 H23 . . 120.3 ?
    C23 C24 C19 . . 121.6(3) ?
    C23 C24 H24 . . 119.2 ?
    C19 C24 H24 . . 119.2 ?
    C30 C25 C26 . . 119.3(3) ?
    C30 C25 C5 . . 122.2(2) ?
    C26 C25 C5 . . 118.5(3) ?
    C25 C26 C27 . . 120.3(3) ?
    C25 C26 H26 . . 119.9 ?
    C27 C26 H26 . . 119.9 ?
    C28 C27 C26 . . 119.8(3) ?
    C28 C27 H27 . . 120.1 ?
    C26 C27 H27 . . 120.1 ?
    C27 C28 C29 . . 120.1(3) ?
    C27 C28 H28 . . 120.0 ?
    C29 C28 H28 . . 120.0 ?
    C28 C29 C30 . . 120.1(3) ?
    C28 C29 H29 . . 120.0 ?
    C30 C29 H29 . . 120.0 ?
    C25 C30 C29 . . 120.4(3) ?
    C25 C30 H30 . . 119.8 ?
    C29 C30 H30 . . 119.8 ?
    C36 C31 C32 . . 118.1(3) ?
    C36 C31 C3 . . 123.3(3) ?
    C32 C31 C3 . . 118.5(3) ?
    C33 C32 C31 . . 121.4(3) ?
    C33 C32 H32 . . 119.3 ?
    C31 C32 H32 . . 119.3 ?
    C34 C33 C32 . . 119.6(3) ?
    C34 C33 H33 . . 120.2 ?
    C32 C33 H33 . . 120.2 ?
    C33 C34 C35 . . 120.2(3) ?
    C33 C34 H34 . . 119.9 ?
    C35 C34 H34 . . 119.9 ?
    C34 C35 C36 . . 120.2(3) ?
    C34 C35 H35 . . 119.9 ?
    C36 C35 H35 . . 119.9 ?
    C31 C36 C35 . . 120.4(3) ?
    C31 C36 H36 . . 119.8 ?
    C35 C36 H36 . . 119.8 ?
loop_
    _geom_torsion_atom_site_label_1
    _geom_torsion_atom_site_label_2
    _geom_torsion_atom_site_label_3
    _geom_torsion_atom_site_label_4
    _geom_torsion_site_symmetry_1
    _geom_torsion_site_symmetry_2
    _geom_torsion_site_symmetry_3
    _geom_torsion_site_symmetry_4
    _geom_torsion
    _geom_torsion_publ_flag
    O2 O3 N2 N1 . . . . 178.8(13) ?
    O3 O2 N2 N1 . . . . -179.2(9) ?
    C2 N1 N2 O3 . . . . 1.2(14) ?
    C6 N1 N2 O3 . . . . 178.9(13) ?
    C2 N1 N2 O2 . . . . 179.8(3) ?
    C6 N1 N2 O2 . . . . -2.5(5) ?
    N2 N1 C2 C13 . . . . -102.7(3) ?
    C6 N1 C2 C13 . . . . 79.6(3) ?
    N2 N1 C2 C8 . . . . 129.5(3) ?
    C6 N1 C2 C8 . . . . -48.2(3) ?
    C5 N4 C3 C31 . . . . -176.2(2) ?
    C5 N4 C3 C8 . . . . 57.7(3) ?
    C3 N4 C5 C25 . . . . 172.9(2) ?
    C3 N4 C5 C7 . . . . -61.8(3) ?
    N2 N1 C6 C19 . . . . 93.7(3) ?
    C2 N1 C6 C19 . . . . -88.8(3) ?
    N2 N1 C6 C7 . . . . -137.7(3) ?
    C2 N1 C6 C7 . . . . 39.8(3) ?
    N1 C6 C7 C9 . . . . -42.0(3) ?
    C19 C6 C7 C9 . . . . 83.9(3) ?
    N1 C6 C7 C5 . . . . 76.7(3) ?
    C19 C6 C7 C5 . . . . -157.4(2) ?
    N4 C5 C7 C9 . . . . 63.2(3) ?
    C25 C5 C7 C9 . . . . -171.7(2) ?
    N4 C5 C7 C6 . . . . -60.6(3) ?
    C25 C5 C7 C6 . . . . 64.6(3) ?
    N1 C2 C8 C9 . . . . 56.8(3) ?
    C13 C2 C8 C9 . . . . -69.1(3) ?
    N1 C2 C8 C3 . . . . -63.9(3) ?
    C13 C2 C8 C3 . . . . 170.1(2) ?
    N4 C3 C8 C9 . . . . -55.1(3) ?
    C31 C3 C8 C9 . . . . 178.7(2) ?
    N4 C3 C8 C2 . . . . 66.0(3) ?
    C31 C3 C8 C2 . . . . -60.3(3) ?
    C6 C7 C9 O1 . . . . -129.3(3) ?
    C5 C7 C9 O1 . . . . 108.0(3) ?
    C6 C7 C9 C8 . . . . 57.3(3) ?
    C5 C7 C9 C8 . . . . -65.3(3) ?
    C2 C8 C9 O1 . . . . 122.8(3) ?
    C3 C8 C9 O1 . . . . -111.6(3) ?
    C2 C8 C9 C7 . . . . -63.8(3) ?
    C3 C8 C9 C7 . . . . 61.8(3) ?
    N1 C2 C13 C14 . . . . -143.8(3) ?
    C8 C2 C13 C14 . . . . -19.1(4) ?
    N1 C2 C13 C18 . . . . 39.2(3) ?
    C8 C2 C13 C18 . . . . 163.9(2) ?
    C18 C13 C14 C15 . . . . -0.1(5) ?
    C2 C13 C14 C15 . . . . -177.2(3) ?
    C13 C14 C15 C16 . . . . -0.4(6) ?
    C14 C15 C16 C17 . . . . 0.5(7) ?
    C15 C16 C17 C18 . . . . -0.2(6) ?
    C16 C17 C18 C13 . . . . -0.2(5) ?
    C14 C13 C18 C17 . . . . 0.4(5) ?
    C2 C13 C18 C17 . . . . 177.6(3) ?
    N1 C6 C19 C20 . . . . 99.8(3) ?
    C7 C6 C19 C20 . . . . -25.5(4) ?
    N1 C6 C19 C24 . . . . -79.0(3) ?
    C7 C6 C19 C24 . . . . 155.7(3) ?
    C24 C19 C20 C21 . . . . 0.2(5) ?
    C6 C19 C20 C21 . . . . -178.6(3) ?
    C19 C20 C21 C22 . . . . -1.6(6) ?
    C20 C21 C22 C23 . . . . 1.9(6) ?
    C21 C22 C23 C24 . . . . -0.7(6) ?
    C22 C23 C24 C19 . . . . -0.7(5) ?
    C20 C19 C24 C23 . . . . 0.9(5) ?
    C6 C19 C24 C23 . . . . 179.8(3) ?
    N4 C5 C25 C30 . . . . 23.0(3) ?
    C7 C5 C25 C30 . . . . -99.8(3) ?
    N4 C5 C25 C26 . . . . -156.5(2) ?
    C7 C5 C25 C26 . . . . 80.7(3) ?
    C30 C25 C26 C27 . . . . -0.6(4) ?
    C5 C25 C26 C27 . . . . 178.9(3) ?
    C25 C26 C27 C28 . . . . -0.9(5) ?
    C26 C27 C28 C29 . . . . 1.1(5) ?
    C27 C28 C29 C30 . . . . 0.3(4) ?
    C26 C25 C30 C29 . . . . 2.0(4) ?
    C5 C25 C30 C29 . . . . -177.5(2) ?
    C28 C29 C30 C25 . . . . -1.8(4) ?
    N4 C3 C31 C36 . . . . -27.2(4) ?
    C8 C3 C31 C36 . . . . 97.7(3) ?
    N4 C3 C31 C32 . . . . 155.5(2) ?
    C8 C3 C31 C32 . . . . -79.5(3) ?
    C36 C31 C32 C33 . . . . -1.2(4) ?
    C3 C31 C32 C33 . . . . 176.2(3) ?
    C31 C32 C33 C34 . . . . 1.2(5) ?
    C32 C33 C34 C35 . . . . -0.5(5) ?
    C33 C34 C35 C36 . . . . -0.2(5) ?
    C32 C31 C36 C35 . . . . 0.5(4) ?
    C3 C31 C36 C35 . . . . -176.8(3) ?
    C34 C35 C36 C31 . . . . 0.2(5) ?
loop_
    _geom_hbond_atom_site_label_D
    _geom_hbond_atom_site_label_H
    _geom_hbond_atom_site_label_A
    _geom_hbond_site_symmetry_A
    _geom_hbond_distance_DH
    _geom_hbond_distance_HA
    _geom_hbond_distance_DA
    _geom_hbond_angle_DHA
    C18 H18 O3 . 0.93 2.94 3.6070(10)
                                    130
    C20 H20 O1 . 0.93 2.79 3.622(4) 150
    C24 H24 O2 . 0.93 2.64 3.276(5) 126
    C36 H36 O3 . 0.93 2.80 3.415(9) 125
    C17 H17 O1 1_545 0.93 2.66 3.311(4) 128
    C22 H22 O1 2_545 0.93 2.74 3.579(5) 150
    C32 H32 O2 4_576 0.93 2.43 3.127(6) 132
    C34 H34 O3 3_666 0.93 2.24 2.8780(10)
                                        125
    C29 H29 Cg1 4_564 0.93 2.87 3.677 146
data_global
_journal_date_recd_electronic     2011-04-11
_journal_date_accepted     2011-06-08
_journal_name_full     'Acta Crystallographica, Section E'
_journal_year     2011
_journal_volume     67
_journal_issue      7
_journal_page_first     o1686
_journal_page_last     o1686
_journal_paper_category     QO
_journal_coeditor_code     JJ2089
_publ_contact_author_name     'Sampath Natarajan'
_publ_contact_author_address
;
Department of Advanced Technology Fusion
Konkuk University
1 Hwayang-dong, Gwangjin-gu
Seoul 143 701
Republic of Korea
;
_publ_contact_author_email     sampath@konkuk.ac.kr
_publ_contact_author_fax     +82-2-444-6707
_publ_contact_author_phone     +82-2-450-4151
_publ_section_title
;
3-Nitroso-2,4,6,8-tetraphenyl-3,7-diazabicyclo[3.3.1]nonan-9-one
;
loop_
    _publ_author_name
    _publ_author_address
    'Natarajan, Sampath'
;
Department of Advanced Technology Fusion
Konkuk University
1 Hwayang-dong, Gwangjin-gu
Seoul 143 701
Republic of Korea
;
    'Mathews, Rita'
;
Department of Advanced Technology Fusion
Konkuk University
1 Hwayang-dong, Gwangjin-gu
Seoul 143 701
Republic of Korea
;
