# Supplementary material for: 3-Nitroso-2,4,6,8-tetra­phenyl-3,7-diaza­bicyclo­[3.3.1]nonan-9-one
Source: Acta Crystallogr Sect E Struct Rep Online. 2011 Jun 18;67(Pt 7):o1686. doi: 10.1107/S1600536811022203 (PMC3152129; doi:10.1107/S1600536811022203)
Supplement: Supplementary file 2 [file e-67-o1686-Isup2.hkl]

#
# h,k,l, Fc-squared, Fo-squared, sigma(Fo-squared) and status flag
#
data_I
_shelx_title ' net3_a in P2(1)/c'
_shelx_refln_list_code          4
_shelx_F_calc_maximum      217.69
_exptl_crystal_F_000      1000.00
_reflns_d_resolution_high  0.7647
 
loop_
 _symmetry_equiv_pos_as_xyz
 'x, y, z'
 '-x, y+1/2, -z+1/2'
 '-x, -y, -z'
 'x, -y-1/2, z-1/2'
 
_cell_length_a    18.7228
_cell_length_b     8.8319
_cell_length_c    15.8064
_cell_angle_alpha  90.000
_cell_angle_beta  104.728
_cell_angle_gamma  90.000
 
_shelx_F_squared_multiplier     1.000
 
loop_
 _refln_index_h
 _refln_index_k
 _refln_index_l
 _refln_F_squared_calc
 _refln_F_squared_meas
 _refln_F_squared_sigma
 _refln_observed_status
   2   0   0    28475.11    27694.44   1985.42 o
   3   0   0        0.69        3.58      1.79 o
   4   0   0       70.63       82.11      3.44 o
   5   0   0     4334.03     3942.88    196.06 o
   6   0   0     3795.56     3637.52    174.85 o
   7   0   0       76.22       65.65      4.25 o
   9   0   0       21.24       24.42      4.07 o
  10   0   0       76.87       55.53     12.14 o
  11   0   0     1246.02     1166.33     49.93 o
  12   0   0        8.88       14.10      7.04 o
  13   0   0      249.24      240.67     22.01 o
  14   0   0      207.57      208.23     15.03 o
  15   0   0       76.54       75.62     16.04 o
  16   0   0     1909.83     1717.41    104.63 o
  17   0   0       20.50       35.26     11.20 o
  18   0   0        2.72       11.94     12.68 o
  19   0   0       93.93       79.45     18.65 o
  20   0   0       85.49       97.72     20.51 o
  21   0   0        2.59        9.70     16.41 o
  22   0   0       12.08        7.09     17.16 o
   1   1   0    12948.89    13669.92    192.60 o
   2   1   0      365.90      387.40      5.11 o
   3   1   0       70.64       82.70      2.96 o
   4   1   0     1507.05     1531.70     26.76 o
   5   1   0      353.55      329.53      7.07 o
   6   1   0      916.04      894.03     17.68 o
   7   1   0       37.94       47.47      3.86 o
   8   1   0      192.29      172.87      7.98 o
   9   1   0        5.02       13.81      2.47 o
  10   1   0       41.79       40.73      3.21 o
  11   1   0      215.96      204.91      5.86 o
  12   1   0      139.04      130.09      6.58 o
  13   1   0        8.50        4.29      4.31 o
  14   1   0       96.88       94.20      8.09 o
  15   1   0      462.12      443.59     14.57 o
  16   1   0        0.00        4.56      7.63 o
  17   1   0      269.33      256.21     12.63 o
  18   1   0       14.50       14.51      9.36 o
  19   1   0       27.45       26.48     10.28 o
  20   1   0        2.40        5.39     10.40 o
  21   1   0       14.33       17.53     12.13 o
  22   1   0        0.33       10.99     12.79 o
   0   2   0     2784.12     2796.77    119.36 o
   1   2   0     2937.94     2885.31     46.19 o
   2   2   0     2537.80     2468.08     14.62 o
   3   2   0     4940.49     4995.17     36.94 o
   4   2   0    20096.17    21761.64    226.33 o
   5   2   0     6173.02     6648.95     99.21 o
   6   2   0     3450.04     3477.47     53.24 o
   7   2   0     3870.29     4074.21     26.38 o
   8   2   0      473.50      494.60      9.50 o
   9   2   0      912.23      957.58     23.54 o
  10   2   0       63.19       67.63      4.68 o
  11   2   0        2.29        7.32      3.37 o
  12   2   0       22.50       24.40      4.24 o
  13   2   0       45.81       68.08     10.35 o
  14   2   0       45.34       54.79      7.31 o
  15   2   0      350.53      311.71     19.33 o
  16   2   0       66.06       63.99      8.28 o
  17   2   0       32.84       39.82      7.83 o
  18   2   0       32.78       35.68     14.92 o
  19   2   0        0.64       14.49      8.96 o
  20   2   0       55.48       69.17     12.89 o
  21   2   0       55.44       79.11     15.48 o
  22   2   0        8.10       28.35     18.65 o
   1   3   0     4700.19     4595.67     53.37 o
   2   3   0     1419.48     1221.25     11.63 o
   3   3   0       14.09       20.56      1.82 o
   4   3   0      303.14      317.28      5.66 o
   5   3   0      280.99      285.85      5.63 o
   6   3   0     1727.27     1851.38     23.44 o
   7   3   0      593.97      641.91     14.73 o
   8   3   0       64.74       96.81      3.72 o
   9   3   0      279.50      296.04      8.21 o
  10   3   0      438.31      452.59     11.59 o
  11   3   0      140.43      163.29      7.11 o
  12   3   0       16.25       20.21      4.30 o
  13   3   0       20.52       21.36      4.75 o
  14   3   0      313.20      285.54     10.44 o
  15   3   0      239.43      253.52     10.75 o
  16   3   0       21.53        5.96      6.81 o
  17   3   0       59.64       40.22     12.21 o
  18   3   0       20.07       20.58      9.36 o
  19   3   0       56.44       58.37     11.42 o
  20   3   0       31.95       54.98     12.16 o
  21   3   0        0.02       12.80     10.30 o
  22   3   0       11.76       10.44     18.65 o
   0   4   0      162.63      202.88      9.75 o
   1   4   0        0.91        6.45      2.02 o
   2   4   0       62.96       64.19      3.50 o
   3   4   0      169.80      161.06      6.35 o
   4   4   0        6.38        9.64      2.00 o
   5   4   0      202.98      192.62      5.05 o
   6   4   0       10.99        7.97      2.31 o
   7   4   0      838.74      737.00     11.41 o
   8   4   0      346.32      337.48      7.28 o
   9   4   0       76.48       84.09      5.34 o
  10   4   0       31.70       33.68      4.43 o
  11   4   0      598.96      577.63     20.60 o
  12   4   0       83.21       83.78      6.20 o
  13   4   0       73.87       77.80      6.64 o
  14   4   0        6.03       11.33      5.13 o
  15   4   0      119.91      109.39      7.67 o
  16   4   0        3.02        3.66      5.52 o
  17   4   0       85.94       85.94     14.38 o
  18   4   0        7.43       14.17     12.31 o
  19   4   0        1.93       14.17     13.05 o
  20   4   0       10.00       17.53     12.68 o
  21   4   0        0.06       17.53     14.55 o
   1   5   0       27.29       21.84      3.92 o
   2   5   0      463.02      512.97     13.29 o
   3   5   0      593.37      556.90     10.29 o
   4   5   0       29.94       35.58      3.50 o
   5   5   0      646.39      580.49     13.29 o
   6   5   0      775.90      670.56     18.29 o
   7   5   0        1.18        5.43      3.27 o
   8   5   0     2330.24     2236.21     47.16 o
   9   5   0      254.11      274.31     10.83 o
  10   5   0      728.28      622.14     17.60 o
  11   5   0       84.91       97.15      7.94 o
  12   5   0       99.49       94.82      8.00 o
  13   5   0        8.53       11.57      5.85 o
  14   5   0       52.28       40.72      6.87 o
  15   5   0        0.18       10.64      6.02 o
  16   5   0       15.76       14.50      6.41 o
  17   5   0       38.68       29.40      8.50 o
  18   5   0        0.69       -2.24     10.82 o
  19   5   0        6.78        4.85     12.31 o
  20   5   0        0.86       22.01     13.80 o
   0   6   0       11.46       19.31      6.05 o
   1   6   0        0.48        4.31      3.81 o
   2   6   0       36.62       47.94      5.16 o
   3   6   0       29.45       42.99      5.19 o
   4   6   0        4.21        4.52      4.16 o
   5   6   0      217.53      212.90      7.83 o
   6   6   0       19.44       26.97      4.58 o
   7   6   0      828.46      774.29     25.25 o
   8   6   0      174.83      178.43      9.65 o
   9   6   0      697.00      628.14     16.65 o
  10   6   0      154.67      153.12      9.51 o
  11   6   0      175.15      151.73      9.59 o
  12   6   0       22.74       29.58      6.33 o
  13   6   0      173.69      172.60     10.39 o
  14   6   0        0.19        7.85      5.90 o
  15   6   0        0.08        6.76      6.08 o
  16   6   0        0.31       -0.85      6.87 o
  17   6   0        1.81       18.44      8.26 o
  18   6   0        2.16       12.35     14.92 o
  19   6   0        0.07       15.29     14.17 o
   1   7   0        0.18       -4.28      4.28 o
   2   7   0       43.21       57.63      6.56 o
   3   7   0        9.50       10.18      5.02 o
   4   7   0      233.42      207.54     10.05 o
   5   7   0       59.91       59.93      6.74 o
   6   7   0       85.23       67.90      8.89 o
   7   7   0      192.73      206.13     13.38 o
   8   7   0       71.27       84.51     10.17 o
   9   7   0       49.46       49.82      8.87 o
  10   7   0       68.40       63.97      9.34 o
  11   7   0        4.27        8.07      7.19 o
  12   7   0       74.44       83.52     10.33 o
  13   7   0        7.52       21.46      8.32 o
  14   7   0        1.94       12.91      8.20 o
  15   7   0       37.77       54.91      9.88 o
  16   7   0        4.09        0.53     10.22 o
  17   7   0       12.33       12.51     11.44 o
  18   7   0        0.97        8.95     15.67 o
   0   8   0      279.78      265.60     17.01 o
   1   8   0       22.54       24.76      6.51 o
   2   8   0      362.85      329.68     13.39 o
   3   8   0       83.60       80.03      8.01 o
   4   8   0      258.83      233.04     11.69 o
   5   8   0        3.16       10.05      7.09 o
   6   8   0        5.50       13.84      7.41 o
   7   8   0       75.29       75.57     10.17 o
   8   8   0        0.41        1.54      7.70 o
   9   8   0        0.00        6.31      7.14 o
  10   8   0       12.37       12.41      7.73 o
  11   8   0        1.62        4.46      8.01 o
  12   8   0       24.81       42.93      9.61 o
  13   8   0        0.31       10.52      8.70 o
  14   8   0       22.47       31.94      9.60 o
  15   8   0       10.81       30.15     20.33 o
  16   8   0        5.45       28.92     11.38 o
  17   8   0       21.36       33.57     21.63 o
   1   9   0      117.36      107.93      9.39 o
   2   9   0        8.49        6.46      6.21 o
   3   9   0      121.97      102.22      9.31 o
   4   9   0        1.28        6.60      7.23 o
   5   9   0       28.77       34.01      8.81 o
   6   9   0       19.73       15.18      8.32 o
   7   9   0        3.35        0.95      7.74 o
   8   9   0        2.25        7.68      8.36 o
   9   9   0        0.01        2.62      8.54 o
  10   9   0        3.26        4.39      9.30 o
  11   9   0       10.77       27.37      8.98 o
  12   9   0        0.11        3.90      8.65 o
  13   9   0       48.04       47.10     14.48 o
  14   9   0        4.68       22.98     13.83 o
   0  10   0        4.91       -4.87     15.48 o
   1  10   0        7.76        0.31      6.76 o
   2  10   0        0.94       10.40      8.32 o
   3  10   0       27.47       21.05      8.90 o
   4  10   0        0.03        4.48      8.39 o
   5  10   0        0.71        9.09      8.53 o
   6  10   0        2.57        8.42      9.18 o
   7  10   0        0.03        2.07      9.34 o
   8  10   0        0.19       -0.07      9.25 o
   9  10   0        3.12       -9.25     19.02 o
  10  10   0        1.02      -16.41     16.41 o
   1  11   0        8.16        7.83     16.41 o
   2  11   0        7.36       20.89     17.53 o
   3  11   0       18.33       25.74     18.65 o
   4  11   0        0.00       -1.49     16.41 o
 -23   1   1        0.71       -8.58     17.90 o
 -22   1   1       10.63       -3.90     13.43 o
 -21   1   1       20.06       10.80     11.73 o
 -20   1   1       15.30       19.64     11.07 o
 -19   1   1        0.07        3.91      9.36 o
 -18   1   1       72.31       66.69     11.98 o
 -17   1   1        7.01       -3.94      8.83 o
 -16   1   1        5.86       -0.45      7.28 o
 -15   1   1      115.39      122.83      8.81 o
 -14   1   1        0.14        1.79      4.93 o
 -13   1   1      720.04      691.40     20.98 o
 -12   1   1      303.01      258.35      6.84 o
 -11   1   1      145.25      162.00      6.45 o
 -10   1   1        0.16        6.01      2.75 o
  -9   1   1      201.64      197.90      5.75 o
  -7   1   1     1850.63     1980.75     25.52 o
  -6   1   1      410.93      399.57      5.81 o
  -5   1   1     3814.80     3908.91     67.35 o
  -4   1   1       46.54       40.61      2.07 o
  -3   1   1     7157.38     7145.09     89.33 o
  -2   1   1     6710.93     6751.62     50.72 o
  -1   1   1     1766.23     1677.32     21.52 o
   0   1   1       74.43       86.13      2.61 o
   1   1   1       33.16       25.72      1.31 o
   2   1   1     2590.06     2460.98     16.76 o
   3   1   1     1317.95     1365.57     17.11 o
   4   1   1      707.23      617.25     18.82 o
   5   1   1      156.66      174.32      5.01 o
   6   1   1      353.32      349.12      7.39 o
   7   1   1      109.00       98.79      4.42 o
   8   1   1      314.77      307.24     12.25 o
   9   1   1       64.26       79.24      6.03 o
  10   1   1      768.52      734.00     36.86 o
  11   1   1        2.00       13.80      3.68 o
  12   1   1       40.14       57.51      5.28 o
  13   1   1      443.37      398.87     13.63 o
  14   1   1      336.72      343.16     13.00 o
  15   1   1       83.36       85.22      8.76 o
  16   1   1      574.73      532.16     25.79 o
  17   1   1       52.46       56.43      8.37 o
  18   1   1       39.50       44.21      8.30 o
  19   1   1       18.81       33.38     11.08 o
  20   1   1       49.57       61.99     13.58 o
  21   1   1        1.40       -1.36     11.19 o
  22   1   1       30.36       33.20     20.14 o
 -23   2   1       15.94        8.58     19.02 o
 -22   2   1        9.45       24.48     17.16 o
 -21   2   1        3.34       13.14     10.42 o
 -20   2   1        7.22       17.51      9.98 o
 -19   2   1       49.25       47.98     10.80 o
 -18   2   1        0.71        2.19      8.54 o
 -17   2   1      218.80      227.07     16.75 o
 -16   2   1        7.84        8.64      6.56 o
 -15   2   1      218.60      198.86     10.41 o
 -14   2   1        1.12        4.29      4.73 o
 -13   2   1       78.18       68.98      6.02 o
 -12   2   1      166.66      160.26      6.92 o
 -11   2   1        7.52        6.23      3.28 o
 -10   2   1      160.67      156.52      4.89 o
  -9   2   1     1030.06     1230.60     21.18 o
  -8   2   1        4.20        4.24      2.13 o
  -7   2   1     1744.32     1913.42     33.48 o
  -6   2   1     1469.66     1477.75     19.55 o
  -5   2   1     2598.02     2500.38     38.09 o
  -4   2   1      779.64      720.98      7.36 o
  -3   2   1       51.35       57.77      2.32 o
  -2   2   1      434.02      449.64      6.22 o
  -1   2   1     6886.92     7190.90    104.17 o
   0   2   1    12403.54    13156.73    171.17 o
   1   2   1     2232.48     2118.34     30.78 o
   2   2   1     1530.39     1456.14     22.27 o
   3   2   1    18465.21    19482.60    207.69 o
   4   2   1      127.29      118.91      3.30 o
   5   2   1     1015.69      969.81     11.27 o
   6   2   1     1195.40     1228.73     25.64 o
   7   2   1     1594.08     1811.82     22.03 o
   8   2   1     1024.44     1001.36     13.60 o
  10   2   1      103.95      114.58      5.84 o
  11   2   1       10.39       21.65      3.92 o
  12   2   1      186.44      185.55      9.72 o
  13   2   1       18.35       33.80      5.33 o
  14   2   1       57.86       69.34      7.30 o
  15   2   1       66.91       78.57      9.03 o
  16   2   1       51.23       42.49     12.71 o
  17   2   1       33.25       42.88      7.99 o
  18   2   1        0.78        9.61      7.51 o
  19   2   1        6.17       20.86     12.68 o
  20   2   1        9.94       22.46     10.62 o
  21   2   1        1.15       11.19     10.66 o
  22   2   1        3.94       23.13     19.40 o
 -23   3   1        6.98        8.95     19.02 o
 -22   3   1        0.02       -9.70     17.53 o
 -21   3   1        0.05        6.40     10.20 o
 -20   3   1        7.05       22.48     10.03 o
 -19   3   1        0.00        4.06      9.13 o
 -18   3   1       33.09       29.00      9.98 o
 -17   3   1        1.16        0.10      8.58 o
 -16   3   1        9.70       10.80      6.77 o
 -15   3   1      185.38      187.15     28.11 o
 -14   3   1       46.50       50.49      6.04 o
 -13   3   1      133.57      111.65      6.53 o
 -12   3   1       26.32       37.95      4.43 o
 -11   3   1       28.16       26.03      4.56 o
 -10   3   1        4.37        5.36      3.17 o
  -9   3   1      852.53      859.44     10.81 o
  -8   3   1      291.33      357.88      6.92 o
  -7   3   1      320.75      322.36      7.28 o
  -6   3   1     3027.55     3172.53     50.51 o
  -5   3   1       91.15       83.18      3.40 o
  -4   3   1      134.01      124.69      3.63 o
  -3   3   1      918.01      929.29     16.84 o
  -2   3   1      163.03      157.98      4.59 o
  -1   3   1      860.74      845.80     10.35 o
   0   3   1     3745.11     3840.36     67.47 o
   1   3   1     5548.27     5708.29     53.33 o
   2   3   1     2605.63     2479.82     20.13 o
   3   3   1      491.06      565.49      9.84 o
   4   3   1      111.01      129.60      3.94 o
   5   3   1     2301.39     2311.39     40.59 o
   6   3   1      284.22      243.79      7.10 o
   7   3   1      523.89      544.40     10.31 o
   9   3   1       83.97       78.52      6.25 o
  10   3   1      504.82      492.91     11.29 o
  11   3   1       66.07       71.22      5.43 o
  12   3   1       38.97       54.78      5.39 o
  13   3   1        4.31        8.03      4.83 o
  14   3   1        0.03       -0.23      4.57 o
  15   3   1      264.10      250.41     10.41 o
  16   3   1      228.50      204.67     11.77 o
  17   3   1        8.86       23.18      7.70 o
  18   3   1       19.92       12.13     18.51 o
  19   3   1        0.93        8.56      9.29 o
  20   3   1        0.04        8.39     16.23 o
  21   3   1        2.58       29.75     14.17 o
  22   3   1        0.04       -1.12     18.28 o
 -21   4   1        3.08       14.92     13.80 o
 -20   4   1        0.06        3.36     11.94 o
 -19   4   1        0.60       14.92     11.94 o
 -18   4   1       65.29       43.27     14.55 o
 -17   4   1       36.96       47.64     10.89 o
 -16   4   1       88.51       90.30      8.57 o
 -15   4   1      131.25      140.24      8.44 o
 -14   4   1      230.29      248.84     10.14 o
 -13   4   1      510.11      514.72     12.90 o
 -12   4   1      280.43      271.68     11.25 o
 -11   4   1       44.61       49.62      5.02 o
 -10   4   1       69.41       75.78      5.27 o
  -9   4   1      168.11      135.28      6.89 o
  -8   4   1      337.60      295.94      6.86 o
  -7   4   1      165.91      142.61      4.90 o
  -6   4   1      578.65      604.58      8.90 o
  -5   4   1      130.91      135.49      4.26 o
  -4   4   1      372.48      369.97      8.01 o
  -3   4   1     1009.28     1099.32     13.14 o
  -2   4   1       79.33       83.84      4.07 o
  -1   4   1      835.22      853.75     16.15 o
   0   4   1      139.26      121.65      4.82 o
   1   4   1       26.10       20.30      2.51 o
   2   4   1      335.03      372.92      6.16 o
   3   4   1      237.09      222.66      5.15 o
   4   4   1      154.86      158.71      4.70 o
   5   4   1      568.93      535.00     11.57 o
   6   4   1     2268.02     2118.68     26.24 o
   7   4   1       43.91       46.75      3.42 o
   8   4   1      114.92      137.98      6.26 o
   9   4   1      149.39      151.29      8.64 o
  10   4   1       14.28       15.62      4.06 o
  11   4   1      329.57      376.74     10.76 o
  12   4   1       99.96      102.81      6.70 o
  13   4   1       37.56       46.84      5.90 o
  14   4   1       11.25       15.02      5.25 o
  15   4   1        4.79        3.40      5.18 o
  16   4   1       43.65       42.15      6.98 o
  17   4   1        4.73        7.09      8.72 o
  18   4   1       13.87       17.92     11.16 o
  19   4   1       11.79       15.29     12.31 o
  20   4   1        0.01       20.14     14.17 o
 -20   5   1        6.05       22.38     12.68 o
 -19   5   1       10.74       17.53     12.68 o
 -18   5   1        3.42       11.24     14.36 o
 -17   5   1       12.38       14.34      9.03 o
 -16   5   1        1.00        2.95      8.96 o
 -15   5   1       21.60       24.23      6.32 o
 -14   5   1       16.22       18.96      5.94 o
 -13   5   1       39.62       33.50      6.37 o
 -12   5   1        0.07       14.72      5.70 o
 -11   5   1      249.97      204.44     10.01 o
 -10   5   1       80.27       74.13      6.96 o
  -9   5   1        5.02        4.75      4.96 o
  -8   5   1      103.86      127.06      7.74 o
  -7   5   1       35.47       42.64      4.20 o
  -6   5   1       15.22       18.94      3.32 o
  -5   5   1      376.26      363.21      8.90 o
  -4   5   1      189.09      177.68      6.38 o
  -3   5   1      173.99      175.90      6.18 o
  -2   5   1      229.29      249.74      7.05 o
  -1   5   1       56.61       49.22      3.85 o
   0   5   1       20.27       16.95      2.79 o
   1   5   1     1944.80     1896.04     33.92 o
   2   5   1      192.52      217.23      6.31 o
   3   5   1      569.93      547.22      8.38 o
   4   5   1       61.72       80.36      3.86 o
   5   5   1      170.19      138.44      5.56 o
   6   5   1      445.27      405.24      8.26 o
   7   5   1       21.47       31.40      4.18 o
   8   5   1      132.88      123.08      6.47 o
   9   5   1       59.44       55.00      7.64 o
  10   5   1      222.21      232.77     10.51 o
  11   5   1      194.23      197.58     10.22 o
  12   5   1       78.91       86.18      7.92 o
  13   5   1       60.84       75.95      7.69 o
  14   5   1       84.86       89.56      8.67 o
  15   5   1       84.21       86.66      8.48 o
  16   5   1       12.71       12.74      6.41 o
  17   5   1        0.79       18.04      7.07 o
  18   5   1       16.90       45.15     12.27 o
  19   5   1        0.48       37.30     14.17 o
  20   5   1        5.82       11.19     12.68 o
 -19   6   1        3.47       22.38     13.80 o
 -18   6   1        0.00       19.51     12.50 o
 -17   6   1       32.51       42.71     10.35 o
 -16   6   1        1.18        4.35      9.03 o
 -15   6   1        9.40       24.48      6.67 o
 -14   6   1        3.87       11.34      6.03 o
 -13   6   1       12.25       17.31      6.15 o
 -12   6   1        0.18        2.48      5.51 o
 -11   6   1      127.17      131.57      9.14 o
 -10   6   1      318.41      310.19     12.47 o
  -9   6   1      999.82      911.85     29.16 o
  -8   6   1      365.54      361.94     12.78 o
  -7   6   1       13.81       11.08      4.46 o
  -6   6   1      358.58      336.88      9.71 o
  -5   6   1      197.71      189.65      8.11 o
  -4   6   1       57.95       48.75      4.39 o
  -3   6   1      232.91      242.63      9.57 o
  -2   6   1        1.01        6.89      3.66 o
  -1   6   1       19.27       17.78      3.97 o
   0   6   1       17.52       20.86      4.23 o
   1   6   1      295.35      278.01     10.11 o
   2   6   1       32.92       26.81      4.81 o
   3   6   1       33.90       36.37      5.00 o
   4   6   1       97.78      107.33      7.00 o
   5   6   1      757.06      700.91     15.82 o
   6   6   1      203.85      198.49     11.91 o
   7   6   1     1129.85     1051.06     20.04 o
   8   6   1      126.94      134.78      8.96 o
   9   6   1       55.46       62.84      7.38 o
  10   6   1       18.99       16.21      5.76 o
  11   6   1       36.61       52.60      7.32 o
  12   6   1        6.37       13.42      5.85 o
  13   6   1        3.72       14.92      5.96 o
  14   6   1       18.60       15.34      6.65 o
  15   6   1        1.55        8.42      6.36 o
  16   6   1        0.17        6.56      7.86 o
  17   6   1       28.77       37.08      8.86 o
  18   6   1        0.03       -1.80     16.23 o
  19   6   1        0.03       24.24     14.92 o
 -18   7   1        0.41       17.53     17.16 o
 -17   7   1        0.19        7.09     15.29 o
 -16   7   1        4.47       16.04     11.34 o
 -15   7   1        0.03       -0.12     14.92 o
 -14   7   1        0.25        6.71      8.70 o
 -13   7   1       91.62       78.51     10.28 o
 -12   7   1        0.53        6.80      7.56 o
 -11   7   1       99.57      108.49     10.84 o
 -10   7   1      351.21      298.82     15.57 o
  -9   7   1      156.33      136.58     11.54 o
  -8   7   1       69.60       69.48      9.54 o
  -7   7   1        7.18       -0.51      6.37 o
  -6   7   1       58.15       57.20      6.44 o
  -5   7   1      161.10      147.84      8.84 o
  -4   7   1      106.15      114.31      8.00 o
  -3   7   1      195.09      180.43      9.39 o
  -2   7   1        1.47       -0.89      5.01 o
  -1   7   1       14.93       11.07      4.95 o
   0   7   1       12.10       13.97      4.96 o
   1   7   1       48.31       37.42      5.86 o
   2   7   1        6.62        9.18      4.75 o
   3   7   1       33.08       26.75      5.46 o
   4   7   1       44.15       37.96      6.68 o
   5   7   1      207.56      176.15     11.97 o
   6   7   1      116.67      137.10     11.62 o
   7   7   1      367.66      333.27     16.13 o
   8   7   1       23.56       39.55      8.51 o
   9   7   1       80.78       82.00     10.01 o
  10   7   1        0.02        7.37      7.40 o
  11   7   1        0.08       -1.04      7.06 o
  12   7   1       24.03       22.31      8.52 o
  13   7   1       16.33       24.07      8.40 o
  14   7   1       16.31       20.13     10.64 o
  15   7   1        1.04        2.75      8.50 o
  16   7   1        3.72       -2.36      8.87 o
  17   7   1        3.78       16.76     11.56 o
  18   7   1        2.24       12.86     12.45 o
 -16   8   1        3.15       -5.95     10.75 o
 -15   8   1        4.49       14.81     11.02 o
 -14   8   1        2.23        8.23      8.82 o
 -13   8   1        1.82        1.14      7.84 o
 -12   8   1       48.93       57.13      9.94 o
 -11   8   1       24.58       30.11      8.92 o
 -10   8   1        0.99        5.12      7.05 o
  -9   8   1       10.78       -7.20      7.20 o
  -8   8   1        0.56        6.14      7.64 o
  -7   8   1       65.16       64.88      9.54 o
  -6   8   1      228.08      229.53     14.28 o
  -5   8   1       93.15       91.61      8.75 o
  -4   8   1      100.70      102.51      9.02 o
  -3   8   1        1.84        1.52      5.79 o
  -2   8   1       19.44       23.72      6.34 o
  -1   8   1       55.77       57.31      7.36 o
   0   8   1        4.05        0.64      5.38 o
   1   8   1        3.93       12.01      5.73 o
   2   8   1        3.32       -0.40      5.33 o
   3   8   1       13.17       18.72      6.06 o
   4   8   1       52.69       51.22      8.74 o
   5   8   1       29.75       22.07      7.75 o
   6   8   1        0.88        4.36      7.44 o
   7   8   1        2.76        6.48      7.56 o
   8   8   1       12.47       16.08      7.80 o
   9   8   1        0.07        5.32      7.41 o
  10   8   1       32.05       38.18      9.16 o
  11   8   1        8.61       14.91      8.16 o
  12   8   1       21.89       28.42      9.03 o
  13   8   1        0.46       13.77      8.89 o
  14   8   1        5.50       22.78      9.21 o
  15   8   1        0.75        4.76      9.05 o
  16   8   1        0.09       12.68     20.14 o
 -14   9   1        1.29       -9.32     17.90 o
 -13   9   1        5.18        6.47      9.03 o
 -12   9   1        6.34       12.54     11.02 o
 -11   9   1        0.01       13.49      7.92 o
 -10   9   1       20.06       27.48     10.93 o
  -9   9   1       25.20       20.47      9.27 o
  -8   9   1       48.64       44.38     10.39 o
  -7   9   1       26.86       27.18      8.45 o
  -6   9   1        1.38        0.09      7.36 o
  -5   9   1        5.03       -2.52      7.17 o
  -4   9   1        1.91        2.61      7.02 o
  -3   9   1        0.50        3.63      6.39 o
  -2   9   1        0.48       -2.30      6.04 o
  -1   9   1        3.93        2.55      6.05 o
   0   9   1        1.12        0.62      6.00 o
   1   9   1        0.68        7.46      6.78 o
   2   9   1        7.67       10.15      6.28 o
   3   9   1       68.16       82.28     10.54 o
   4   9   1        5.47       -0.41      7.61 o
   5   9   1       25.79       29.64      8.66 o
   6   9   1        1.85       10.64      8.42 o
   7   9   1        8.83       15.37      8.54 o
   8   9   1        3.93       -7.54      7.54 o
   9   9   1        2.36       16.07      8.50 o
  10   9   1       10.44        0.65     10.75 o
  11   9   1        0.02        5.44      8.64 o
  12   9   1       13.44        6.62      9.04 o
  13   9   1        4.03       27.37     14.64 o
  14   9   1       18.76       58.19     23.50 o
 -11  10   1        0.19        7.09     17.90 o
 -10  10   1        8.77        8.54     12.63 o
  -9  10   1        0.02        5.24      9.66 o
  -8  10   1       16.45        0.17      9.61 o
  -7  10   1        0.15        1.34      9.44 o
  -6  10   1        1.75       -6.24      9.65 o
  -5  10   1        0.19       -3.80      8.21 o
  -4  10   1        0.22       -8.15      8.15 o
  -3  10   1       10.16       17.28      8.54 o
  -2  10   1        9.58       21.83      7.62 o
  -1  10   1        0.43        4.26      6.75 o
   0  10   1        9.09       19.53      7.39 o
   1  10   1        2.28        9.92      6.54 o
   2  10   1        9.06       14.29      8.28 o
   3  10   1        0.02        6.58      8.39 o
   4  10   1        8.57        0.01      8.33 o
   5  10   1       52.41       48.31     10.90 o
   6  10   1       38.14       19.91     10.15 o
   7  10   1       31.87       29.91     10.31 o
   8  10   1       11.05       13.19     10.11 o
   9  10   1        2.51        3.62     12.21 o
  -4  11   1        2.33        7.46     19.40 o
  -3  11   1       61.42       74.60     24.24 o
  -2  11   1        0.19        5.59     22.01 o
  -1  11   1       52.59       80.04     26.67 o
   0  11   1       11.59       20.51     16.78 o
   1  11   1        0.37       -0.37     16.41 o
   2  11   1        6.79       16.04     16.78 o
   3  11   1        1.42       -8.21     16.04 o
 -23   0   2        3.06        3.36     17.53 o
 -22   0   2        0.53       -7.83     15.67 o
 -21   0   2        0.92        7.83     14.92 o
 -20   0   2        1.11       13.43     14.55 o
 -19   0   2        3.18       -6.34     12.68 o
 -18   0   2        4.61        7.09     12.68 o
 -17   0   2      363.65      388.66     30.21 o
 -16   0   2       11.76       20.51     13.05 o
 -15   0   2       59.82       55.76      9.89 o
 -14   0   2       71.98       67.30     10.82 o
 -13   0   2        0.43        9.09      5.86 o
 -12   0   2       14.08       19.66      4.46 o
 -11   0   2       67.74       73.42      6.67 o
 -10   0   2      353.31      285.53     39.96 o
  -9   0   2       14.11       19.37      6.53 o
  -8   0   2      871.95      922.39     44.67 o
  -7   0   2      196.71      215.05     10.06 o
  -6   0   2      176.54      212.71      6.36 o
  -5   0   2      487.35      522.80     27.20 o
  -4   0   2       81.08      100.38      6.50 o
  -3   0   2       14.89        6.06      2.23 o
  -2   0   2       12.10       11.94      2.06 o
  -1   0   2    13373.31    14567.67    494.03 o
   1   0   2     5732.42     5748.88    254.36 o
   2   0   2     1238.22     1371.43     61.21 o
   3   0   2    30174.69    30485.48    937.04 o
   4   0   2     5160.96     5477.46    243.43 o
   5   0   2       10.65       18.72      3.89 o
   6   0   2      650.22      616.16     27.09 o
   7   0   2     1283.11     1147.70     65.06 o
   8   0   2     2405.83     2669.67    172.11 o
   9   0   2       12.78       15.79      4.66 o
  10   0   2       50.03       49.88      4.77 o
  11   0   2     1356.14     1221.50     54.14 o
  12   0   2       92.53      102.24     11.56 o
  13   0   2     1284.95     1054.34     68.44 o
  14   0   2      136.38      144.12     14.06 o
  15   0   2      691.01      621.56     25.58 o
  16   0   2       17.47       13.98     14.17 o
  17   0   2        8.60       28.93     10.74 o
  18   0   2       83.77       83.13     17.53 o
  19   0   2       42.02       46.76     13.01 o
  20   0   2        0.50       -1.12     14.92 o
  21   0   2        3.86        4.48     16.41 o
 -23   1   2        8.80       -8.95     17.16 o
 -22   1   2       16.99       19.35     11.73 o
 -21   1   2       10.97       19.02     11.34 o
 -20   1   2       28.85       32.26     11.34 o
 -19   1   2        3.51       11.63      9.75 o
 -18   1   2      396.32      378.11     40.84 o
 -17   1   2       29.08       50.48     11.19 o
 -16   1   2       14.58       -1.30      8.30 o
 -15   1   2        1.67       11.82      6.26 o
 -14   1   2       17.85       13.81      5.98 o
 -13   1   2      814.00      722.28     23.93 o
 -12   1   2       97.47      107.18      7.50 o
 -11   1   2      460.78      470.82     10.34 o
 -10   1   2      517.11      503.14      8.98 o
  -9   1   2      255.88      199.22      5.34 o
  -8   1   2     1309.94     1336.93     12.16 o
  -7   1   2       87.38      110.93      3.67 o
  -6   1   2     3022.27     3054.10     23.77 o
  -5   1   2      123.61      136.35      3.39 o
  -4   1   2       29.38       34.26      2.13 o
  -3   1   2     5113.91     5286.09     49.57 o
  -2   1   2    47390.18    48821.35    178.68 o
  -1   1   2       98.61      115.89      2.82 o
   0   1   2      307.35      300.71      4.24 o
   1   1   2       74.61       75.71      2.29 o
   2   1   2     7299.25     7677.78    120.12 o
   3   1   2    18579.90    19415.95    230.24 o
   4   1   2     3041.73     3199.75     52.91 o
   5   1   2     1786.84     1824.41     44.68 o
   6   1   2       98.63      104.47      4.42 o
   7   1   2        1.46       10.34      3.21 o
   8   1   2      506.71      513.23     19.51 o
   9   1   2       81.75      103.83      5.57 o
  10   1   2      215.55      208.18      9.02 o
  11   1   2      165.17      181.19      7.32 o
  12   1   2      269.07      252.25     11.55 o
  13   1   2       28.01       30.32      6.51 o
  14   1   2      395.07      376.87     13.79 o
  15   1   2      166.47      145.00     16.85 o
  16   1   2       48.42       40.41     11.58 o
  17   1   2       28.61       27.66      7.75 o
  18   1   2       47.29       54.97      8.84 o
  19   1   2        4.29       12.63      8.19 o
  20   1   2      116.68      122.53     16.21 o
  21   1   2        0.12       13.28     12.06 o
 -23   2   2        1.92        6.34     18.28 o
 -22   2   2        2.45       13.05     11.73 o
 -21   2   2       15.35       29.45     12.00 o
 -20   2   2        0.30        2.05      9.49 o
 -19   2   2        0.70        8.73      8.81 o
 -18   2   2       10.96       10.81      8.57 o
 -17   2   2        8.91       19.41      8.57 o
 -16   2   2       34.80       38.92      9.34 o
 -15   2   2      101.42      108.77      7.25 o
 -14   2   2        6.77       14.63      4.81 o
 -13   2   2       22.17       25.36      4.75 o
 -12   2   2      223.08      210.88      7.63 o
 -11   2   2      227.50      210.74      6.05 o
 -10   2   2        4.04        5.36      2.42 o
  -9   2   2      263.01      346.87      7.00 o
  -8   2   2      283.98      254.53      6.32 o
  -7   2   2     1497.14     1548.05     25.01 o
  -6   2   2     2151.21     2307.01     38.97 o
  -5   2   2     2428.97     2450.11     19.21 o
  -4   2   2       48.41       36.23      2.17 o
  -3   2   2       90.09       85.24      2.68 o
  -2   2   2        0.67        1.71      1.79 o
  -1   2   2      687.98      676.15      8.70 o
   0   2   2      539.66      583.73      8.98 o
   1   2   2    15945.01    17215.95    241.76 o
   2   2   2      291.97      281.68      4.84 o
   3   2   2    15554.45    16449.72    220.90 o
   4   2   2      976.63      976.98     21.04 o
   5   2   2      309.87      321.73      7.17 o
   6   2   2       15.58       32.15      3.41 o
   7   2   2       66.52       72.21      4.66 o
   8   2   2      196.72      201.15      6.89 o
   9   2   2      183.75      159.82      6.49 o
  10   2   2      142.96      151.51      6.73 o
  11   2   2       61.27       60.00      5.16 o
  12   2   2      221.69      232.62      8.93 o
  13   2   2       35.86       42.20      5.62 o
  14   2   2        9.92       10.80      5.95 o
  15   2   2       31.26       39.14      7.75 o
  16   2   2       17.36       19.04      6.83 o
  17   2   2       24.02       34.57      7.65 o
  18   2   2       21.07       26.25      8.95 o
  19   2   2        1.78       19.33      8.35 o
  20   2   2        7.84       15.98     10.39 o
  21   2   2       19.67       37.15     18.65 o
 -22   3   2       16.01       15.29     17.16 o
 -21   3   2        1.32       10.70     10.20 o
 -20   3   2        4.96        2.13      8.48 o
 -19   3   2       21.40       37.40     10.09 o
 -18   3   2        0.49       13.30      8.58 o
 -17   3   2        2.26        5.39      6.81 o
 -16   3   2      160.16      145.52     11.97 o
 -15   3   2      155.24      152.72     14.04 o
 -14   3   2       76.23       86.74      6.48 o
 -13   3   2        3.76        9.59      4.10 o
 -12   3   2      108.62      111.69      6.00 o
 -11   3   2       37.16       30.11      3.86 o
 -10   3   2      114.56      132.69      4.97 o
  -9   3   2       60.32       76.44      3.86 o
  -8   3   2      406.68      364.90      9.05 o
  -7   3   2     5850.67     6151.13    102.58 o
  -6   3   2     1708.40     1964.12     22.07 o
  -5   3   2       14.44       14.71      2.21 o
  -4   3   2      289.78      255.25      4.95 o
  -3   3   2      138.74      153.88      4.75 o
  -2   3   2      199.90      192.76      5.14 o
  -1   3   2      247.81      182.80      5.00 o
   1   3   2     5623.48     5548.40     75.52 o
   2   3   2      172.16      186.48      5.17 o
   3   3   2      597.05      548.63     10.72 o
   4   3   2       97.11       85.81      3.42 o
   5   3   2      284.42      257.70      6.83 o
   6   3   2      865.31      912.14     24.71 o
   7   3   2     2053.03     2017.36     27.02 o
   8   3   2       17.31       26.60      3.86 o
   9   3   2     1379.44     1522.38     23.26 o
  10   3   2       28.89       47.25      4.74 o
  11   3   2      113.21      102.16      6.34 o
  12   3   2        1.25        8.77      4.24 o
  13   3   2      116.35      120.91      7.48 o
  14   3   2        4.01        8.97      5.47 o
  15   3   2       28.84       36.60     10.28 o
  16   3   2       79.84       82.04      8.94 o
  17   3   2        0.12        4.65      6.66 o
  18   3   2        7.05        9.00      7.04 o
  19   3   2       65.04       81.76     11.44 o
  20   3   2        0.76       11.71      9.93 o
  21   3   2       42.86       58.19     19.77 o
  22   3   2        4.55       31.70     19.40 o
 -21   4   2        6.79       25.74     14.92 o
 -20   4   2        3.61       10.44     12.31 o
 -19   4   2        0.68       30.59     12.68 o
 -18   4   2        6.12        7.62     13.61 o
 -17   4   2       28.52       17.67      8.96 o
 -16   4   2      198.98      127.66     20.89 o
 -15   4   2       17.23       32.51      6.93 o
 -14   4   2      286.86      246.98     13.52 o
 -13   4   2       13.83       24.93      4.85 o
 -12   4   2        3.81       18.23      4.25 o
 -11   4   2       41.75       46.14      4.51 o
 -10   4   2       37.23       56.40      4.51 o
  -9   4   2        2.86       12.55      2.67 o
  -8   4   2      158.42      178.55      5.56 o
  -7   4   2      349.00      329.07      7.00 o
  -6   4   2      648.64      632.20      9.03 o
  -5   4   2        3.09        1.45      2.46 o
  -4   4   2     1617.00     1609.42     23.87 o
  -3   4   2      161.75      213.24      6.25 o
  -2   4   2      873.75      947.13     15.34 o
  -1   4   2       14.56        7.86      2.61 o
   0   4   2      840.48      886.35     21.40 o
   1   4   2      121.55      127.19      3.87 o
   2   4   2      212.32      207.51      5.93 o
   3   4   2      120.00      147.04      4.62 o
   4   4   2      676.53      724.28     12.08 o
   5   4   2       63.72       67.93      3.81 o
   6   4   2      651.07      634.76     13.47 o
   7   4   2      855.99      797.08     15.11 o
   8   4   2        4.22        0.93      3.82 o
   9   4   2        1.83        5.61      3.57 o
  10   4   2       31.71       35.29      4.60 o
  11   4   2      112.76      111.39      6.76 o
  12   4   2      125.40      123.52      7.53 o
  13   4   2      113.63      124.84      7.75 o
  14   4   2       24.51       26.46      5.76 o
  15   4   2       27.26       35.54      6.26 o
  16   4   2        4.73        4.82      6.30 o
  17   4   2        6.16       18.38      7.00 o
  18   4   2        9.07       16.13      7.71 o
  19   4   2        2.72       -2.18     11.13 o
  20   4   2        0.00       14.17     12.68 o
 -20   5   2        3.03       21.63     13.05 o
 -19   5   2        0.00        6.34     11.94 o
 -18   5   2        0.60       10.06     12.31 o
 -17   5   2       10.30        6.22     12.31 o
 -16   5   2        0.00        5.38     19.02 o
 -15   5   2       88.01       81.46      9.30 o
 -14   5   2      114.47      120.04      8.86 o
 -13   5   2        1.32       15.08      5.83 o
 -12   5   2       76.67       87.12      7.74 o
 -11   5   2       10.55       19.50      5.59 o
 -10   5   2       76.20       74.61      6.80 o
  -9   5   2      587.17      572.18     14.97 o
  -8   5   2        0.41        5.62      3.36 o
  -7   5   2       18.21       26.92      3.73 o
  -6   5   2       85.38       78.20      4.78 o
  -5   5   2       78.68       69.98      4.63 o
  -4   5   2      224.93      198.29      6.71 o
  -3   5   2       89.75      103.22      5.15 o
  -2   5   2       37.34       44.53      3.95 o
  -1   5   2      276.53      267.86      7.44 o
   0   5   2      409.76      330.90      7.99 o
   1   5   2      103.87      108.37      4.98 o
   2   5   2        7.37       11.35      2.23 o
   3   5   2      141.41      156.92      5.02 o
   4   5   2      826.61      746.19     10.60 o
   5   5   2      822.65      766.66     11.49 o
   6   5   2      123.03      121.30      6.33 o
   7   5   2      935.73      913.92     14.99 o
   8   5   2      568.42      535.20     12.61 o
   9   5   2       20.62       25.81      4.59 o
  10   5   2      204.45      193.14      9.95 o
  11   5   2      229.02      196.75     10.28 o
  12   5   2        1.77        5.58      5.76 o
  13   5   2       52.91       66.19      7.65 o
  14   5   2      103.71       97.49      8.71 o
  15   5   2        4.44        8.95      6.86 o
  16   5   2        0.00        2.74      6.53 o
  17   5   2        0.01      -15.34     15.90 o
  18   5   2        7.18       13.50      9.39 o
  19   5   2       48.78       67.59     35.43 o
 -20   6   2       16.06       44.76     14.92 o
 -19   6   2        0.76       -3.63     19.58 o
 -18   6   2        0.39       36.06     17.72 o
 -17   6   2        0.00        8.24      9.80 o
 -16   6   2        8.74        9.38      8.86 o
 -15   6   2        6.90        5.51      7.02 o
 -14   6   2       33.72       20.05      6.32 o
 -13   6   2       57.14       39.66      6.85 o
 -12   6   2        1.42       10.03      5.91 o
 -11   6   2       46.65       53.34      7.21 o
 -10   6   2      487.76      418.37     14.10 o
  -9   6   2       60.53       55.04      7.31 o
  -8   6   2     1765.09     1661.94     36.04 o
  -7   6   2      447.03      396.78     10.92 o
  -6   6   2      573.12      584.20     13.38 o
  -5   6   2      154.53      158.12      6.85 o
  -4   6   2       15.95       17.78      3.75 o
  -3   6   2      125.78      135.34      7.56 o
  -2   6   2      360.59      324.96     10.93 o
  -1   6   2        7.01        9.96      3.85 o
   0   6   2      128.59      134.01      7.46 o
   1   6   2        0.94        5.57      3.78 o
   2   6   2       82.46       97.51      6.58 o
   3   6   2        6.79        5.57      3.74 o
   4   6   2        6.19        3.07      4.22 o
   5   6   2       75.49       82.05      6.58 o
   6   6   2      424.12      390.16     15.84 o
   7   6   2      140.20      146.89     11.05 o
   8   6   2      818.64      781.88     29.10 o
   9   6   2        1.81       18.44      6.02 o
  10   6   2      177.98      174.62     10.01 o
  11   6   2      155.73      150.67      9.85 o
  12   6   2      134.94      141.44     11.90 o
  13   6   2        0.46       12.25      6.17 o
  14   6   2        0.47        5.17      6.14 o
  15   6   2        0.00       12.26      6.65 o
  16   6   2        3.13        5.57      9.59 o
  17   6   2        2.20        5.64     10.07 o
  18   6   2       30.76       42.71     30.03 o
  19   6   2        6.24       -7.86     26.67 o
 -19   7   2       18.32       29.84     14.17 o
 -18   7   2        0.58        9.29     10.62 o
 -17   7   2        5.90       18.37     10.30 o
 -15   7   2        0.24       -3.01      9.93 o
 -14   7   2       13.64       13.35      9.87 o
 -13   7   2       26.78       41.82      8.63 o
 -12   7   2       92.70       91.52     10.62 o
 -11   7   2        6.65       14.01      7.39 o
 -10   7   2       75.92       78.02      9.85 o
  -9   7   2       29.91       32.84      8.42 o
  -8   7   2      214.70      203.44     12.83 o
  -7   7   2       63.85       55.84      8.60 o
  -6   7   2      114.57      111.40      8.08 o
  -5   7   2        0.14        7.00      4.84 o
  -4   7   2       34.98       47.37      6.21 o
  -3   7   2       37.45       37.20      5.64 o
  -2   7   2       45.68       46.16      5.90 o
  -1   7   2        1.41        4.38      4.60 o
   0   7   2      108.91       93.53      7.45 o
   1   7   2      165.70      157.09      8.95 o
   2   7   2       39.13       39.92      5.85 o
   3   7   2      114.71      103.31      7.68 o
   4   7   2      522.35      509.38     16.80 o
   5   7   2        1.22        8.22      7.32 o
   6   7   2       25.94       25.30      8.37 o
   7   7   2      201.92      210.52     15.17 o
   8   7   2       45.59       48.73      9.53 o
   9   7   2        4.44        1.70      8.05 o
  10   7   2      100.89       93.31     10.55 o
  11   7   2       69.60       64.21      9.74 o
  12   7   2       23.90       20.85      8.19 o
  13   7   2        2.21        9.29      7.89 o
  14   7   2       24.11       40.13     18.51 o
  15   7   2        0.14       22.93      9.47 o
  16   7   2        3.88       15.66      9.78 o
  17   7   2        3.13       13.29     16.21 o
 -16   8   2        1.16      -14.17     14.17 o
 -15   8   2       11.82       23.66     11.73 o
 -14   8   2       68.97       73.36     13.54 o
 -13   8   2        1.59        4.51      8.22 o
 -12   8   2       50.49       72.47     10.27 o
 -11   8   2        0.31       -5.64      7.24 o
 -10   8   2        7.35        9.28      7.13 o
  -9   8   2      122.95       98.24     11.20 o
  -8   8   2       47.20       50.83      9.11 o
  -7   8   2      139.96      127.06     11.62 o
  -6   8   2        6.24       13.41      7.60 o
  -5   8   2       39.70       36.10      6.85 o
  -4   8   2        0.07        0.96      5.60 o
  -3   8   2      249.66      254.52     12.06 o
  -2   8   2       77.57       72.86      7.69 o
  -1   8   2      278.17      244.40     11.78 o
   0   8   2       53.71       45.95      7.02 o
   1   8   2      123.04      107.76      8.61 o
   2   8   2       16.89       12.47      5.65 o
   3   8   2        0.66        5.35      5.44 o
   4   8   2        6.66        9.90      7.18 o
   5   8   2       61.92       65.35      9.54 o
   6   8   2       11.46       15.23      7.97 o
   7   8   2      181.31      151.69     12.83 o
   8   8   2        0.66        6.65      7.28 o
   9   8   2        1.62        8.18      7.43 o
  10   8   2        5.60       14.89      8.29 o
  11   8   2       41.94       59.22     10.18 o
  12   8   2        7.76       18.45      8.76 o
  13   8   2      132.79      166.64     14.45 o
  14   8   2        0.23        7.28     15.26 o
  15   8   2       53.83       59.10     11.57 o
  16   8   2        0.09       14.17     19.40 o
 -15   9   2        0.12       13.80     21.26 o
 -14   9   2        1.31       15.67     20.14 o
 -13   9   2       51.14       35.63     12.18 o
 -12   9   2        0.66       11.28      8.73 o
 -11   9   2        0.06        4.65     10.16 o
 -10   9   2       66.40       74.66     11.23 o
  -9   9   2        8.35        5.52      8.87 o
  -8   9   2       63.30       48.77      9.76 o
  -7   9   2        0.28        4.11      7.89 o
  -6   9   2        0.41        0.28      9.60 o
  -5   9   2        0.03        0.44      7.52 o
  -4   9   2       90.04       78.26      8.95 o
  -3   9   2       28.08       20.20      6.79 o
  -2   9   2       89.64       90.07      8.88 o
  -1   9   2        4.26        8.19      6.44 o
   0   9   2       82.67       83.06      8.89 o
   1   9   2       10.93       18.71      6.70 o
   2   9   2       43.79       44.76      8.57 o
   3   9   2       27.81       30.04      8.38 o
   4   9   2        0.72       -6.16      7.60 o
   5   9   2        2.31        4.11      8.01 o
   6   9   2       83.23       67.57     10.74 o
   7   9   2       10.48       19.21      8.82 o
   8   9   2        0.01        5.57      8.53 o
   9   9   2       14.65       26.83      9.11 o
  10   9   2        4.49        9.84      8.82 o
  11   9   2       25.04       25.72     10.12 o
  12   9   2       37.29       39.78     10.30 o
  13   9   2        3.10       36.18     20.89 o
 -11  10   2        4.13        1.31     12.66 o
 -10  10   2       20.93       12.34     12.74 o
  -9  10   2        5.96       16.95      9.84 o
  -8  10   2        1.42        5.84      9.60 o
  -7  10   2       14.50        3.12      8.85 o
  -6  10   2        0.54       -8.03      8.03 o
  -5  10   2        0.39       -2.88      8.44 o
  -4  10   2        1.88       -0.67      7.99 o
  -3  10   2       19.47       26.15      7.87 o
  -2  10   2       23.26       24.62      7.92 o
  -1  10   2       45.25       49.73      8.60 o
   0  10   2       53.82       61.38      8.67 o
   1  10   2        0.17        4.55      7.68 o
   2  10   2        0.94        3.15      7.34 o
   3  10   2        2.96        0.25      7.74 o
   4  10   2       13.09       17.80      9.38 o
   5  10   2       15.15       12.18      9.40 o
   6  10   2        3.36        7.94      9.62 o
   7  10   2        2.74        9.00      9.66 o
   8  10   2        1.50       10.76     10.22 o
  -4  11   2       13.88       18.28     17.16 o
  -3  11   2        0.40        7.46     17.90 o
  -2  11   2       34.13       42.89     20.51 o
  -1  11   2        3.93        1.12     12.66 o
   0  11   2       45.41       45.13     19.40 o
   1  11   2       18.93        9.32     17.53 o
   2  11   2        2.44        2.61     17.53 o
 -23   1   3        0.05        3.73     16.78 o
 -22   1   3       26.27       33.20     11.87 o
 -21   1   3        0.00        9.52     10.28 o
 -20   1   3       10.63        8.79     10.01 o
 -19   1   3       19.99       19.76      9.60 o
 -18   1   3        1.89        4.35      9.10 o
 -17   1   3      113.89      111.08     13.16 o
 -16   1   3       72.23       68.34     10.81 o
 -15   1   3      223.23      224.34     11.48 o
 -14   1   3        1.74       -2.15     11.23 o
 -13   1   3      323.67      306.03     11.09 o
 -12   1   3       37.50       47.89      3.88 o
 -11   1   3     1174.82     1160.20     37.67 o
 -10   1   3      546.63      490.86      8.35 o
  -9   1   3     1513.85     1598.98     18.83 o
  -8   1   3       34.18       27.65      3.07 o
  -7   1   3     1337.20     1248.06     15.37 o
  -6   1   3       33.33       35.54      2.26 o
  -5   1   3     4700.78     4689.42     51.60 o
  -4   1   3     1684.98     1693.21     24.44 o
  -3   1   3     4680.50     4681.19     68.83 o
  -2   1   3       81.31      111.81      4.32 o
  -1   1   3     9277.72     9744.67    155.33 o
   0   1   3     3411.72     3624.03     45.12 o
   1   1   3     8893.47     9544.18    144.20 o
   2   1   3     2948.83     2972.24     35.40 o
   3   1   3     4809.44     4997.74     52.96 o
   4   1   3       41.27       57.42      2.87 o
   5   1   3     2595.53     2699.20     42.16 o
   6   1   3     1291.88     1175.52     26.42 o
   7   1   3      189.95      202.52      6.59 o
   8   1   3       10.30       19.46      7.99 o
   9   1   3      368.07      371.46     15.74 o
  10   1   3      506.59      438.80     19.34 o
  11   1   3       61.53       70.56      5.63 o
  12   1   3       46.88       44.81      6.72 o
  13   1   3        7.62       10.56      5.48 o
  14   1   3       18.20       23.93      6.45 o
  15   1   3      211.88      194.82     15.51 o
  16   1   3       52.64       64.68      8.71 o
  17   1   3       14.32       21.23      7.52 o
  18   1   3        0.17        5.64      7.49 o
  19   1   3       16.87       14.72      8.26 o
  20   1   3        1.10       19.69     10.04 o
  21   1   3        2.13        3.81     12.00 o
 -23   2   3       12.13       50.73     19.40 o
 -22   2   3        8.28        9.72     11.33 o
 -21   2   3       13.48        5.34     10.15 o
 -20   2   3        0.00        5.02      9.36 o
 -19   2   3        2.52        1.00      8.83 o
 -18   2   3        1.06        3.86      8.06 o
 -17   2   3       20.49       24.22      8.57 o
 -16   2   3        0.32        4.22      6.96 o
 -15   2   3        7.08       17.77      7.00 o
 -14   2   3      404.70      374.85     14.54 o
 -13   2   3       18.97       24.33      4.23 o
 -12   2   3       20.14       15.19      3.07 o
 -11   2   3        1.48        3.11      2.60 o
 -10   2   3       77.92       82.74      4.04 o
  -9   2   3      279.91      268.36      6.32 o
  -7   2   3      628.67      634.65      8.36 o
  -6   2   3      140.99      152.45      4.17 o
  -5   2   3      960.93     1018.50      9.54 o
  -4   2   3     2942.78     3065.14     15.91 o
  -3   2   3      474.84      442.65      5.89 o
  -2   2   3     3590.88     3798.82     45.56 o
  -1   2   3      243.25      234.02      4.38 o
   0   2   3     4037.85     3998.72     42.81 o
   1   2   3     2734.67     2989.18     60.05 o
   2   2   3     3568.84     3803.75     66.25 o
   3   2   3      103.27      144.80      4.06 o
   4   2   3     4918.16     4745.59     64.55 o
   5   2   3      697.78      826.27     18.10 o
   6   2   3     4965.03     5516.92     97.40 o
   7   2   3      114.18      139.27      5.97 o
   8   2   3       34.84       25.20      3.80 o
   9   2   3      264.06      268.14      9.20 o
  10   2   3        0.00        1.44      3.60 o
  11   2   3       17.79       28.15      4.66 o
  12   2   3       62.55       76.77      6.39 o
  13   2   3        7.49       11.05      5.57 o
  14   2   3       49.45       48.69      7.83 o
  15   2   3        0.01       -7.00     13.54 o
  16   2   3       20.59       28.35      7.40 o
  17   2   3        6.84       18.21      6.92 o
  18   2   3       75.69       94.07      9.72 o
  19   2   3        1.52       18.34      7.79 o
  20   2   3       45.49       66.20     13.85 o
  21   2   3        0.24       14.92     17.16 o
 -22   3   3        9.31       26.15     11.19 o
 -21   3   3        0.98        0.42      9.60 o
 -20   3   3        0.89        0.15      8.39 o
 -19   3   3        4.48       14.17      8.96 o
 -18   3   3       17.45       31.25      9.36 o
 -17   3   3        1.15       16.54     11.02 o
 -16   3   3      139.90      138.68     11.02 o
 -15   3   3      164.30      189.31     12.20 o
 -14   3   3       15.21       24.84      5.29 o
 -13   3   3      263.83      235.63      8.40 o
 -12   3   3      231.50      226.64      7.86 o
 -11   3   3       15.95       23.04      3.09 o
 -10   3   3       34.36       49.35      3.55 o
  -9   3   3      160.33      144.32      4.95 o
  -8   3   3      113.54      138.95      4.87 o
  -7   3   3      304.43      300.29      6.46 o
  -6   3   3     5045.64     5282.38     42.21 o
  -5   3   3      375.90      397.36      6.65 o
  -4   3   3       27.16       29.38      2.39 o
  -3   3   3      609.85      641.06     13.57 o
  -2   3   3      853.38      795.09     16.61 o
  -1   3   3      712.55      758.42     10.12 o
   0   3   3      314.55      305.38      5.49 o
   1   3   3      103.30      126.73      3.94 o
   2   3   3      359.51      302.85      5.91 o
   3   3   3      412.97      373.91      6.70 o
   4   3   3     3233.38     3231.98     39.56 o
   5   3   3     1252.00     1209.19     15.52 o
   6   3   3      940.46     1040.02     21.29 o
   7   3   3     2071.42     2236.37     21.83 o
   8   3   3      115.55       96.77      5.56 o
   9   3   3      203.37      182.17      9.38 o
  10   3   3      261.50      242.68      8.71 o
  11   3   3       72.68       78.79      6.17 o
  12   3   3       29.71       35.35      5.33 o
  13   3   3        0.61        7.26      4.84 o
  14   3   3       26.18       29.50      5.93 o
  15   3   3       23.44       26.49      7.27 o
  16   3   3        8.88       17.35      7.18 o
  17   3   3        2.78        3.21      6.85 o
  18   3   3        1.20        6.18      7.18 o
  19   3   3       19.53       36.04      9.17 o
  20   3   3        9.42       39.41     16.06 o
  21   3   3        7.53       11.19     17.90 o
 -21   4   3        4.58       32.45     13.80 o
 -20   4   3        6.29        5.97     11.56 o
 -19   4   3       21.25       54.46     14.55 o
 -18   4   3       16.24       39.71     10.66 o
 -17   4   3       31.82       25.06      9.23 o
 -16   4   3       14.99       10.28      8.76 o
 -15   4   3        6.80       13.91      9.38 o
 -14   4   3        0.05       -2.50      5.54 o
 -13   4   3        2.16       -3.68      3.68 o
 -12   4   3       31.22       37.02      4.60 o
 -11   4   3      153.09      121.64     10.11 o
 -10   4   3        2.82        4.59      3.31 o
  -9   4   3      431.42      403.58      8.38 o
  -8   4   3      503.54      446.58      8.45 o
  -7   4   3        3.58        9.17      2.35 o
  -6   4   3      105.86       97.40      3.90 o
  -5   4   3      290.86      307.33      9.02 o
  -4   4   3      109.86      107.26      5.00 o
  -3   4   3     1343.23     1423.48     22.43 o
  -2   4   3     3503.48     3786.74     37.85 o
  -1   4   3      908.74      960.43     18.91 o
   0   4   3      607.44      580.06     12.56 o
   2   4   3     1101.90     1179.40     18.57 o
   3   4   3     1006.15     1042.11     15.85 o
   4   4   3      339.73      303.45      6.82 o
   5   4   3        1.27        3.88      3.34 o
   6   4   3      509.83      489.51     10.73 o
   7   4   3      100.70      102.37      6.10 o
   8   4   3      136.14      137.68      6.60 o
   9   4   3       89.83      105.52      6.22 o
  10   4   3       19.93       19.87      4.32 o
  11   4   3       39.17       45.56      5.70 o
  12   4   3       44.31       51.27      6.08 o
  13   4   3      208.16      204.67      9.57 o
  14   4   3       11.44       18.98      5.59 o
  15   4   3       45.98       35.17     10.14 o
  16   4   3        3.53        9.25      7.70 o
  17   4   3        6.69        3.38      7.06 o
  18   4   3        2.42       14.45      7.57 o
  19   4   3        2.08       12.75      8.21 o
  20   4   3        7.85       43.27     25.36 o
 -20   5   3       15.55       38.42     15.29 o
 -19   5   3       38.91       40.03     12.28 o
 -18   5   3       14.81       13.79      9.68 o
 -17   5   3       10.76       18.12      9.80 o
 -16   5   3       23.99       31.63     11.38 o
 -15   5   3        5.40        2.98     11.56 o
 -14   5   3       18.70        9.24      7.12 o
 -13   5   3        5.29       28.53     15.77 o
 -12   5   3        0.16       10.30      5.47 o
 -11   5   3      494.75      500.64     19.49 o
 -10   5   3      125.22      128.77      7.94 o
  -9   5   3       37.01       48.26      5.62 o
  -8   5   3      365.38      354.86      9.51 o
  -7   5   3       48.35       51.11      4.35 o
  -6   5   3        5.34        7.08      3.22 o
  -5   5   3      905.24      820.12     13.53 o
  -4   5   3      307.60      324.67      8.65 o
  -3   5   3      732.26      769.22     14.98 o
  -2   5   3     1114.96     1086.96     15.02 o
  -1   5   3        0.29        7.06      6.00 o
   0   5   3      456.75      471.06     10.66 o
   1   5   3       44.85       61.97      4.58 o
   2   5   3       17.72       16.01      2.67 o
   3   5   3        0.71        6.63      2.49 o
   4   5   3       53.97       77.14      4.12 o
   5   5   3        3.25        7.97      2.77 o
   6   5   3      135.34      121.87      6.06 o
   7   5   3      229.62      207.01      7.84 o
   8   5   3      171.59      180.30      7.76 o
   9   5   3      375.97      354.02     11.43 o
  10   5   3       25.47       31.94      5.17 o
  11   5   3      188.01      190.42      8.93 o
  12   5   3       63.72       78.19      7.81 o
  13   5   3        3.13        8.38      5.99 o
  14   5   3      127.80      125.79      9.61 o
  15   5   3        0.00        4.73      6.40 o
  16   5   3       16.85       18.54      8.73 o
  17   5   3        0.00        9.03      9.39 o
  18   5   3        4.58       -0.13     15.77 o
  19   5   3        1.81       -5.44     18.28 o
  20   5   3        0.51       38.79     32.82 o
 -20   6   3        4.19       25.08     10.12 o
 -19   6   3       18.96       31.41     11.01 o
 -18   6   3        2.09       22.56     14.55 o
 -17   6   3        1.34        8.84      9.21 o
 -16   6   3        3.53        9.60      8.76 o
 -15   6   3        0.17        7.77      8.51 o
 -14   6   3       18.81       18.13      7.18 o
 -13   6   3       33.31       23.78      6.66 o
 -12   6   3       19.62       25.82      6.28 o
 -11   6   3        1.17        8.51      5.73 o
 -10   6   3       14.53       17.54      5.95 o
  -9   6   3       36.23       28.93      6.22 o
  -8   6   3        2.35        6.85      4.97 o
  -7   6   3      162.05      122.14      7.44 o
  -6   6   3        0.01        2.36      3.71 o
  -5   6   3        7.46       10.15      3.68 o
  -4   6   3       72.96       87.71      5.53 o
  -3   6   3      175.12      163.49      6.99 o
  -2   6   3       14.41       12.54      3.64 o
  -1   6   3      337.41      371.50     11.74 o
   0   6   3      195.52      215.69      9.17 o
   1   6   3        0.37       10.55      4.04 o
   2   6   3        7.58       14.61      4.13 o
   3   6   3       45.43       52.99      5.60 o
   4   6   3       21.51       28.48      5.00 o
   5   6   3       87.97       86.62      8.85 o
   6   6   3      464.91      432.64     16.57 o
   7   6   3      144.49      153.82     11.48 o
   8   6   3      330.10      324.07     15.41 o
  10   6   3       11.61       27.34      6.30 o
  11   6   3       17.68       11.81      5.96 o
  12   6   3       58.67       58.00      8.18 o
  13   6   3        2.79       16.66      6.43 o
  14   6   3        2.98        3.95      6.07 o
  15   6   3        2.64       14.17      6.74 o
  16   6   3        3.51        5.08      6.75 o
  17   6   3        0.21        3.35     15.48 o
  18   6   3       11.22       18.51     17.70 o
 -19   7   3        5.69       22.01     14.17 o
 -18   7   3        1.60        8.48     10.20 o
 -17   7   3        0.43        9.78      9.87 o
 -16   7   3        5.64        8.26     10.45 o
 -15   7   3        0.20        7.82     16.78 o
 -14   7   3       36.52       24.14     12.51 o
 -13   7   3       20.20       20.76      7.67 o
 -12   7   3       73.72       73.20      9.75 o
 -11   7   3      142.13      121.83     11.31 o
 -10   7   3       44.42       30.77      8.02 o
  -9   7   3        8.92       10.76      6.88 o
  -8   7   3        0.83        2.67      6.28 o
  -7   7   3      193.83      188.10     10.03 o
  -6   7   3       11.13        5.13      5.12 o
  -5   7   3        7.40        5.64      4.96 o
  -4   7   3       24.85       25.74      5.60 o
  -3   7   3       78.96       80.61      7.37 o
  -2   7   3       61.23       59.51      6.67 o
  -1   7   3        3.78        6.77      4.70 o
   0   7   3       10.72        8.17      4.87 o
   1   7   3       19.43       18.49      5.22 o
   2   7   3       10.01       12.48      4.96 o
   3   7   3      403.26      371.49     13.06 o
   4   7   3        0.20        4.65      6.68 o
   5   7   3      449.41      450.98     18.08 o
   6   7   3       13.94       14.75      7.39 o
   7   7   3        7.65        9.66      7.17 o
   8   7   3       22.28       36.92      8.47 o
   9   7   3       46.61       53.64      9.16 o
  10   7   3        6.77       -1.17      7.23 o
  11   7   3        0.36        3.42      8.42 o
  12   7   3        7.58       16.08      8.16 o
  13   7   3       10.52       26.99      9.11 o
  14   7   3       79.07       91.76     11.61 o
  15   7   3       45.36       50.17     10.70 o
  16   7   3        6.72       13.49     13.70 o
  17   7   3        1.72       26.26     10.57 o
 -16   8   3        1.34      -10.82     16.04 o
 -15   8   3       25.15       17.53     17.16 o
 -14   8   3        3.28       22.01     12.13 o
 -13   8   3       27.70       21.04     11.57 o
 -12   8   3       31.78       38.31      9.31 o
 -11   8   3        0.97       -2.60      7.61 o
 -10   8   3       21.84       32.39      9.08 o
  -9   8   3       31.57       26.59      8.25 o
  -8   8   3      251.91      265.74     15.18 o
  -7   8   3        0.03       -1.76      6.59 o
  -6   8   3       49.72       51.16      7.21 o
  -5   8   3      200.70      183.99     10.75 o
  -4   8   3        3.43       14.30      6.04 o
  -3   8   3      368.08      340.21     13.77 o
  -2   8   3        9.72       18.25      6.23 o
  -1   8   3      157.36      151.86      9.91 o
   0   8   3        3.14        3.94      5.22 o
   1   8   3       15.85       13.13      5.85 o
   2   8   3       26.51       25.25      6.21 o
   3   8   3       31.11       33.44      7.82 o
   4   8   3       56.82       55.70      9.09 o
   5   8   3        2.30        7.58      7.39 o
   6   8   3       19.07       24.98      8.25 o
   7   8   3        2.52       15.65      8.03 o
   8   8   3       59.72       64.69     10.01 o
   9   8   3       13.70       17.97      8.04 o
  10   8   3        0.02        8.64      7.95 o
  11   8   3        5.75       16.97      8.60 o
  12   8   3        2.17       12.58      8.44 o
  13   8   3        4.30       29.60     10.15 o
  14   8   3        8.93       27.55     10.49 o
  15   8   3        7.98       59.68     22.01 o
 -14   9   3        2.76       11.56     18.65 o
 -13   9   3        1.51        8.30     11.38 o
 -12   9   3        4.98        5.65     10.39 o
 -11   9   3        0.46       19.83      9.68 o
 -10   9   3       14.91        8.32      9.16 o
  -9   9   3       60.77       75.88     11.50 o
  -8   9   3      102.91       98.78     11.37 o
  -7   9   3       52.48       55.44      9.69 o
  -6   9   3       57.49       52.04      9.31 o
  -5   9   3        1.28       -4.48      5.97 o
  -4   9   3       21.57       33.43      7.10 o
  -3   9   3       30.13       40.67      7.47 o
  -2   9   3       19.69       20.60      6.86 o
  -1   9   3        3.47       13.44      6.40 o
   0   9   3        1.86        2.69      6.03 o
   1   9   3       11.42       16.36      6.46 o
   2   9   3      109.61       97.73     10.97 o
   3   9   3        8.82       12.03      7.82 o
   4   9   3        0.05        9.98      7.45 o
   5   9   3        7.71        0.74      8.35 o
   6   9   3       12.13       11.33      8.38 o
   7   9   3        2.77       10.53      8.89 o
   8   9   3       71.50       80.05     11.04 o
   9   9   3        1.37       11.85      8.66 o
  10   9   3       23.97       36.27     10.30 o
  11   9   3        0.01       13.98      9.49 o
  12   9   3        6.36      -17.53     17.53 o
 -11  10   3       30.10       26.08     13.58 o
 -10  10   3        0.08        5.44     13.08 o
  -9  10   3       21.51        5.32     10.00 o
  -8  10   3        4.78        4.67      8.95 o
  -7  10   3        7.82        5.03     11.39 o
  -6  10   3        4.34        7.38      8.67 o
  -5  10   3        0.00        7.99      8.32 o
  -4  10   3       35.02       33.47      9.36 o
  -3  10   3       12.30       15.06      7.31 o
  -2  10   3        7.64        9.61      6.28 o
  -1  10   3        2.36       -2.18      6.56 o
   0  10   3        3.77        7.29      9.71 o
   1  10   3        9.83       11.76      8.00 o
   2  10   3        0.02       -5.49      7.35 o
   3  10   3        0.12       -1.09      7.75 o
   4  10   3        2.28        4.03      8.17 o
   5  10   3       13.32       11.13      9.74 o
   6  10   3        0.35       -2.74      9.53 o
   7  10   3        1.38       -1.88      9.28 o
  -4  11   3       45.63       61.17     22.01 o
  -3  11   3       12.50       20.14     18.28 o
  -2  11   3       81.53       74.06     15.15 o
  -1  11   3        2.77        9.70     16.78 o
   0  11   3        3.26       20.51     17.53 o
   1  11   3        3.65       20.14     17.90 o
 -23   0   4        0.87       -4.10     15.29 o
 -22   0   4       60.87       67.14     19.40 o
 -21   0   4       97.12       77.58     19.02 o
 -20   0   4        2.41       -4.10     12.31 o
 -19   0   4       23.73       26.48     13.43 o
 -18   0   4      215.60      149.57     21.26 o
 -17   0   4        1.13        2.24     11.19 o
 -16   0   4      114.72       93.62     16.04 o
 -15   0   4      489.41      482.68     18.63 o
 -14   0   4      296.54      275.47     14.18 o
 -13   0   4      176.93      211.37     12.00 o
 -12   0   4       84.15       79.71      6.01 o
 -11   0   4      288.95      253.54     12.86 o
 -10   0   4     1521.78     1480.54     89.03 o
  -9   0   4      799.27      804.35     57.72 o
  -7   0   4      823.79      825.26     17.40 o
  -6   0   4       46.44       44.75      4.87 o
  -5   0   4      274.42      313.64     10.15 o
  -4   0   4     1410.68     1492.76     83.55 o
  -3   0   4      704.05      680.80     24.60 o
  -2   0   4     5160.32     5524.97     86.16 o
  -1   0   4      326.59      379.09     14.27 o
   1   0   4     6271.40     6507.08    178.25 o
   2   0   4     4985.80     4966.02    132.32 o
   3   0   4       22.71       26.74      9.29 o
   4   0   4     1939.24     1753.99     51.82 o
   5   0   4     1235.27     1301.48     37.69 o
   6   0   4      260.25      293.41     38.10 o
   7   0   4      747.81      847.98     40.05 o
   8   0   4       25.87       25.60      3.75 o
   9   0   4     2359.71     2292.28     72.04 o
  10   0   4      730.85      601.24     76.28 o
  11   0   4       14.96       25.77     11.19 o
  12   0   4      986.96      838.24     61.92 o
  13   0   4      116.49      117.46     13.43 o
  14   0   4      331.64      273.98     52.22 o
  15   0   4       32.55       30.40     11.01 o
  16   0   4        8.41        3.33      9.80 o
  17   0   4       26.20       33.20     11.37 o
  18   0   4       44.67       50.22     12.99 o
  19   0   4        8.02       16.19     12.36 o
  20   0   4       34.00       47.30     13.86 o
 -23   1   4        7.10       27.36     12.77 o
 -22   1   4        0.62       12.39     10.78 o
 -21   1   4       52.83       69.42     14.73 o
 -20   1   4       14.02       15.16     10.13 o
 -19   1   4        5.32       14.61      9.22 o
 -18   1   4       13.26       23.40      9.34 o
 -17   1   4      219.78      206.70     18.09 o
 -16   1   4       12.33       10.86      5.73 o
 -15   1   4       27.99       24.73      6.09 o
 -14   1   4       61.39       52.13      5.54 o
 -13   1   4       94.82       98.68      5.57 o
 -12   1   4       93.68       98.92      5.57 o
 -11   1   4        2.20        3.02      2.72 o
 -10   1   4      305.94      346.76      7.01 o
  -9   1   4       65.81       56.00      3.27 o
  -8   1   4      151.30      109.86      4.28 o
  -7   1   4      414.61      467.21      7.53 o
  -6   1   4      348.31      364.09      7.60 o
  -5   1   4       16.35       19.29      2.15 o
  -4   1   4        3.96        9.99      1.63 o
  -3   1   4      534.46      575.12     10.82 o
  -2   1   4      693.68      715.63     13.37 o
  -1   1   4     3885.32     4169.16     69.73 o
   0   1   4      107.46      122.96      3.74 o
   1   1   4     5081.58     5479.54     64.04 o
   2   1   4      136.21      123.01      3.86 o
   3   1   4        0.20        5.69      2.02 o
   4   1   4      922.29      860.03     10.84 o
   6   1   4     1970.82     2096.62     52.74 o
   7   1   4       69.99       53.62      3.32 o
   8   1   4        8.02        3.96      3.17 o
   9   1   4      592.91      537.26     24.19 o
  10   1   4       12.36       19.31      4.29 o
  11   1   4       26.32       31.73      4.66 o
  12   1   4        0.97        4.82      5.40 o
  13   1   4       96.05      101.15      8.66 o
  14   1   4        1.90        0.14      7.09 o
  15   1   4       10.33        8.10      6.41 o
  16   1   4       33.58       33.91      7.60 o
  17   1   4        4.50       16.66      7.67 o
  19   1   4       11.49        5.32      8.19 o
  20   1   4        0.00        6.63      8.57 o
 -23   2   4        7.03        1.86     16.41 o
 -22   2   4        2.49       10.26     11.08 o
 -21   2   4        0.08        7.46     10.02 o
 -20   2   4       15.27       19.86      9.87 o
 -19   2   4        6.04        8.23      8.66 o
 -18   2   4        9.65       23.47      8.83 o
 -17   2   4       52.26       53.12      7.71 o
 -16   2   4       93.46       71.95     19.61 o
 -15   2   4      111.69      104.86      9.24 o
 -14   2   4      124.98      141.92      9.15 o
 -13   2   4      145.70      129.83      6.08 o
 -12   2   4      102.94      101.69      5.14 o
 -11   2   4       33.76       40.44      3.30 o
 -10   2   4       25.99       24.22      2.85 o
  -9   2   4        4.21       13.09      3.05 o
  -7   2   4       60.04       53.86      3.13 o
  -6   2   4     1046.03     1158.23     13.59 o
  -5   2   4      129.05      149.01      4.07 o
  -4   2   4     1276.67     1353.67     11.08 o
  -3   2   4       20.68       27.74      2.26 o
  -2   2   4      822.01      864.03     10.90 o
  -1   2   4     2449.02     2450.78     39.65 o
   0   2   4     4192.79     4553.49     72.39 o
   1   2   4       16.44       20.27      2.39 o
   2   2   4        4.17        6.32      2.03 o
   3   2   4      638.67      675.30      8.67 o
   5   2   4     4008.65     4137.39     47.44 o
   6   2   4     1526.70     1639.25     17.97 o
   7   2   4     1359.21     1243.27     23.57 o
   8   2   4      141.96      164.50      6.83 o
   9   2   4       45.78       45.54      4.65 o
  10   2   4       51.46       60.27      5.53 o
  11   2   4      243.51      237.37      9.33 o
  12   2   4       39.91       31.37      7.05 o
  13   2   4       49.76       46.42      7.23 o
  14   2   4       15.71        9.65      6.69 o
  15   2   4      126.97      137.15     10.39 o
  16   2   4       21.72       26.47      7.32 o
  17   2   4        1.64       18.50      7.95 o
  18   2   4       35.52       57.79      8.52 o
  19   2   4       29.33       27.18      8.49 o
  20   2   4        0.69       21.42     10.55 o
 -22   3   4       19.02       45.88     15.67 o
 -21   3   4        0.56       11.95      9.87 o
 -20   3   4        0.38        2.98      8.43 o
 -19   3   4       25.33       34.53      9.75 o
 -18   3   4        9.36       30.86     11.32 o
 -17   3   4        1.49       13.99      8.22 o
 -16   3   4       81.34       74.01      8.54 o
 -15   3   4      129.71      142.51     15.99 o
 -14   3   4       20.54       32.43      6.20 o
 -13   3   4        0.24        8.61      4.43 o
 -12   3   4        0.40        5.53      2.89 o
 -11   3   4        0.00        8.49      2.70 o
 -10   3   4       18.11       20.52      2.91 o
  -9   3   4       62.46       68.16      3.85 o
  -8   3   4      265.94      266.58      6.36 o
  -6   3   4      757.73      862.45     10.35 o
  -5   3   4      333.21      293.27     15.96 o
  -4   3   4      449.82      420.47      6.90 o
  -3   3   4      294.55      234.60      5.20 o
  -2   3   4      636.42      697.32      8.47 o
  -1   3   4       38.90       40.01      2.78 o
   0   3   4      186.98      175.93      4.72 o
   1   3   4     1541.56     1536.24     31.44 o
   2   3   4      122.14      119.83      6.21 o
   3   3   4      112.71       94.53      6.23 o
   4   3   4      157.08      182.10      5.27 o
   5   3   4     2112.61     2044.56     19.99 o
   6   3   4      280.90      289.46      8.34 o
   7   3   4        0.22        2.73      3.03 o
   8   3   4       22.61       36.42      4.21 o
   9   3   4       23.32       21.28      4.07 o
  10   3   4       27.05       35.32      4.84 o
  11   3   4       44.27       47.78      5.60 o
  12   3   4      151.97      123.07      7.61 o
  13   3   4        4.32       28.19     16.96 o
  14   3   4      357.43      347.59     19.70 o
  15   3   4       16.87       16.80      7.75 o
  16   3   4       42.85       34.91      7.89 o
  17   3   4       14.12       15.97      7.52 o
  18   3   4        9.50       17.98      7.98 o
  19   3   4        6.63       22.32      8.32 o
  20   3   4        9.10       43.34     21.82 o
 -21   4   4        4.36       30.59     13.43 o
 -20   4   4        3.05       36.93     13.43 o
 -19   4   4        4.19       25.36     12.68 o
 -18   4   4        4.97       19.71     11.75 o
 -17   4   4        4.56       14.58      8.30 o
 -16   4   4       39.23       50.80      9.98 o
 -15   4   4       47.79       26.35     10.03 o
 -14   4   4       23.56       46.30     41.59 o
 -13   4   4       13.23       10.96      4.29 o
 -12   4   4        9.71       18.63      3.82 o
 -11   4   4      111.00      131.57      5.77 o
 -10   4   4       36.42       42.02      3.66 o
  -9   4   4      502.26      485.87      9.70 o
  -8   4   4        0.39        4.59      3.06 o
  -7   4   4      196.98      190.49      5.60 o
  -6   4   4      556.88      527.23      8.45 o
  -5   4   4      624.98      516.40     10.17 o
  -4   4   4       45.98       59.26      4.70 o
  -3   4   4     1291.97     1335.73     18.25 o
  -2   4   4      828.46      819.32     12.48 o
  -1   4   4       14.49       24.28      3.43 o
   0   4   4      443.56      465.00      8.46 o
   1   4   4        6.46        5.21      2.53 o
   2   4   4      217.86      271.73      8.56 o
   3   4   4      201.18      204.45      5.89 o
   4   4   4       11.47       18.48      4.70 o
   5   4   4      274.43      264.56      7.82 o
   6   4   4       33.91       40.50      4.21 o
   7   4   4      167.49      133.53      8.69 o
   8   4   4        0.22        6.27      3.52 o
   9   4   4      114.45      111.70      6.55 o
  10   4   4       57.75       62.02      5.84 o
  11   4   4      425.40      369.95     11.74 o
  12   4   4       13.53       11.89      5.30 o
  13   4   4      177.72      157.25      9.21 o
  14   4   4        2.47        8.63      5.49 o
  15   4   4        0.00        0.30      6.73 o
  16   4   4        0.05        4.70      6.99 o
  17   4   4        0.99       -6.44     10.34 o
  18   4   4        3.87        1.67     11.09 o
  19   4   4        0.31        6.54      8.39 o
  20   4   4        1.13       41.03     29.09 o
 -20   5   4        3.34       16.78     12.68 o
 -19   5   4        6.44        4.17      9.59 o
 -18   5   4        6.68        9.25      8.69 o
 -17   5   4        0.08       14.32      9.31 o
 -16   5   4       17.55       10.90     11.19 o
 -15   5   4       17.10       17.43      8.68 o
 -14   5   4       20.64       27.98      9.25 o
 -13   5   4       21.28       29.89     16.72 o
 -12   5   4        6.94        7.54      5.16 o
 -11   5   4       50.92       53.06      6.29 o
 -10   5   4      153.51      157.91      7.11 o
  -9   5   4       10.70       21.01      6.35 o
  -8   5   4      170.85      152.38      6.74 o
  -7   5   4       35.90       39.69      4.24 o
  -6   5   4       79.89       74.55      4.95 o
  -5   5   4      162.77      162.39      6.66 o
  -4   5   4      288.32      292.11      8.50 o
  -3   5   4       64.51       69.89      4.79 o
  -2   5   4       43.09       44.92      4.19 o
  -1   5   4        1.28        1.22      2.66 o
   0   5   4       26.26       28.79      3.48 o
   1   5   4        3.41        7.23      2.44 o
   2   5   4       53.55       58.38      3.73 o
   3   5   4       12.64       13.15      2.88 o
   4   5   4        4.32        6.41      2.68 o
   5   5   4       51.55       44.29      4.34 o
   6   5   4      152.10      139.60      6.62 o
   7   5   4      113.49      122.83      6.54 o
   8   5   4      100.32      111.55      6.60 o
   9   5   4       33.26       32.47      4.96 o
  10   5   4       97.93       84.92      7.41 o
  11   5   4       23.38       35.48      5.64 o
  12   5   4       30.25       35.95      6.02 o
  13   5   4        0.27        1.02      6.08 o
  14   5   4       43.73       62.37      8.06 o
  15   5   4        6.73       11.05      6.61 o
  16   5   4        1.96        1.64     13.68 o
  17   5   4       12.50       25.49      9.47 o
  18   5   4       11.81       16.36     14.25 o
  19   5   4        1.02        7.48     15.64 o
 -19   6   4        2.42       26.89     10.56 o
 -18   6   4        2.03       11.52     26.11 o
 -17   6   4        2.43       13.20      9.52 o
 -16   6   4        7.75       17.31      9.14 o
 -15   6   4        4.96        2.02      8.41 o
 -14   6   4       31.98       32.66      9.38 o
 -13   6   4      135.75      112.83     10.46 o
 -12   6   4        0.40        3.65      5.75 o
 -11   6   4        3.50        5.69      8.94 o
 -10   6   4      125.14      118.84      8.68 o
  -9   6   4      439.01      423.34     11.70 o
  -8   6   4        0.43       -0.13      3.87 o
  -7   6   4       31.09       22.18      4.42 o
  -6   6   4       25.41       34.19      4.51 o
  -5   6   4      179.09      170.54      7.41 o
  -4   6   4       14.21       14.42      3.92 o
  -3   6   4       26.95       37.49      4.53 o
  -2   6   4        0.01        1.01      3.44 o
  -1   6   4       12.41        9.00      3.38 o
   0   6   4       38.64       48.32      4.39 o
   1   6   4       33.84       39.24      5.29 o
   2   6   4        0.66        5.39      5.20 o
   3   6   4       53.02       79.59     20.77 o
   4   6   4       58.00       53.43      6.18 o
   5   6   4      280.07      252.03     13.05 o
   6   6   4       79.23       78.35      8.70 o
   7   6   4        6.31       13.13      6.53 o
   8   6   4       48.97       48.18      8.07 o
   9   6   4       33.89       39.65      8.54 o
  10   6   4       86.17       75.01      7.76 o
  11   6   4       13.18       23.78      6.24 o
  12   6   4        0.02        6.95      5.98 o
  13   6   4        3.01       11.60      6.43 o
  14   6   4        3.69       23.19      7.19 o
  15   6   4        3.72       14.07      7.26 o
  16   6   4        2.11       11.16     13.55 o
  17   6   4        0.62       -6.76     21.99 o
  18   6   4        0.09        1.71     25.27 o
 -19   7   4        3.97        5.97     13.05 o
 -18   7   4        0.77       14.61     10.28 o
 -17   7   4        6.05       -1.27      9.59 o
 -16   7   4        8.10       19.77     17.34 o
 -15   7   4       24.78       37.12     10.93 o
 -14   7   4        0.93        3.52      8.78 o
 -13   7   4        0.27        5.33      7.41 o
 -12   7   4        7.56        9.12      7.40 o
 -11   7   4        9.74        8.93      6.12 o
 -10   7   4       46.71       40.45      8.81 o
  -9   7   4       28.81       30.40      7.71 o
  -8   7   4        0.31       -0.75      4.96 o
  -7   7   4       10.48        8.33      5.71 o
  -6   7   4       13.16       20.14      5.74 o
  -5   7   4      208.18      214.34     10.51 o
  -4   7   4       93.76      102.04      8.00 o
  -3   7   4      195.44      215.01     10.44 o
  -2   7   4        4.13        9.83      5.16 o
  -1   7   4       21.60       32.66      5.66 o
   0   7   4       46.48       39.21      5.90 o
   1   7   4        0.00       -1.92      4.46 o
   2   7   4       20.01       18.13      5.72 o
   3   7   4       76.52       71.54      7.19 o
   4   7   4        0.66       -0.63      6.52 o
   5   7   4       16.17       18.12      7.15 o
   6   7   4       10.76        1.96      6.53 o
   7   7   4       13.11       14.61      7.55 o
   8   7   4       35.06       37.15      8.82 o
   9   7   4       24.53       23.69      8.23 o
  10   7   4       17.84       24.84      8.31 o
  11   7   4        0.39       -6.87      7.03 o
  12   7   4        9.03       24.20      8.84 o
  13   7   4        0.03       15.52      8.88 o
  14   7   4       11.49       12.10     12.53 o
  15   7   4        3.02        4.70     12.52 o
  16   7   4        0.91        8.72     11.05 o
 -16   8   4        0.30      -12.31     16.78 o
 -15   8   4       18.55        1.12     16.04 o
 -14   8   4       48.69       71.24     22.75 o
 -13   8   4        1.75       19.76     12.50 o
 -12   8   4        2.33        8.34      9.98 o
 -11   8   4       32.29       35.71      9.64 o
 -10   8   4        3.30        2.41      8.50 o
  -9   8   4        0.75       -5.62      7.24 o
  -8   8   4        1.18        6.79      7.24 o
  -7   8   4       30.78       34.50      8.39 o
  -6   8   4        1.77        0.03      5.64 o
  -5   8   4      221.30      215.70     11.44 o
  -4   8   4        2.31        0.90      5.53 o
  -3   8   4       34.53       42.41      6.93 o
  -2   8   4       22.94       45.61      6.77 o
  -1   8   4        0.83        2.19      5.21 o
   0   8   4       22.38       36.32      6.38 o
   1   8   4       16.59       17.80      6.10 o
   2   8   4        6.31       12.29      6.79 o
   3   8   4        1.71       10.26      6.96 o
   4   8   4       10.07       14.35      7.39 o
   5   8   4        4.91       18.23      7.41 o
   6   8   4        0.00        7.74      8.03 o
   7   8   4       66.11       58.27      9.38 o
   8   8   4        0.57        2.14      7.75 o
   9   8   4        0.20       -0.99      7.55 o
  10   8   4       19.37       24.67      8.89 o
  11   8   4        2.09       11.42      8.66 o
  12   8   4       11.27       33.13      9.93 o
  13   8   4       13.82       22.99      9.87 o
  14   8   4       17.45       38.80     13.43 o
 -13   9   4        0.41        8.95     17.16 o
 -12   9   4        1.85        7.74     23.69 o
 -11   9   4       70.44       68.36     15.69 o
 -10   9   4        2.82       17.16     10.15 o
  -9   9   4       73.18       59.39     10.53 o
  -8   9   4       21.06       19.89      8.83 o
  -7   9   4       14.79       14.84      8.23 o
  -6   9   4       49.76       42.56      9.22 o
  -5   9   4       36.80       34.11      7.45 o
  -4   9   4       49.52       51.62      7.92 o
  -3   9   4       13.34       15.48      6.55 o
  -2   9   4        9.65       12.71      6.43 o
  -1   9   4       22.49       20.99      6.72 o
   0   9   4        0.28        1.65      5.90 o
   1   9   4      102.21       86.16     10.36 o
   2   9   4        0.73        9.22      7.65 o
   3   9   4      127.38      137.28     12.34 o
   4   9   4       13.95       14.55      8.20 o
   5   9   4      140.07      121.14     15.28 o
   6   9   4       26.99       24.52      9.30 o
   7   9   4       14.64       26.16      9.25 o
   8   9   4       29.94       42.27      9.76 o
   9   9   4        0.30        1.34      8.44 o
  10   9   4        0.77       12.58      9.23 o
  11   9   4        7.48       -1.12     18.28 o
 -12  10   4        0.68        9.70     19.40 o
 -11  10   4        6.19       16.78     21.26 o
 -10  10   4        0.34        2.40     13.35 o
  -9  10   4        0.72       -7.27      9.16 o
  -8  10   4        1.81       -4.11      9.04 o
  -7  10   4       12.82       20.22      9.57 o
  -6  10   4       14.89       21.08      9.28 o
  -5  10   4        3.11       12.09      9.00 o
  -4  10   4        0.60        1.48      6.97 o
  -3  10   4        0.94       13.35      7.12 o
  -2  10   4       19.74       29.48      7.87 o
  -1  10   4       10.80       21.57      7.69 o
   0  10   4       32.80       39.51      9.01 o
   1  10   4       29.63       34.98     11.06 o
   2  10   4       19.38       25.05     10.62 o
   3  10   4        0.08       11.68      8.45 o
   4  10   4       16.54       25.58      9.61 o
   5  10   4        6.22       21.35      9.59 o
   6  10   4       11.44       10.23      9.99 o
  -4  11   4        8.69      -14.92     19.40 o
  -3  11   4       17.52        1.12     19.77 o
  -2  11   4       16.45       29.47     18.65 o
  -1  11   4        4.15       18.28     18.28 o
   0  11   4        8.08       14.55     17.53 o
 -23   1   5        5.07       -2.06     11.45 o
 -22   1   5        1.94       10.23     10.80 o
 -21   1   5       17.27       14.92     10.29 o
 -20   1   5        9.48       17.16     10.02 o
 -19   1   5      102.86       87.01     12.51 o
 -18   1   5        3.33        2.60      8.13 o
 -17   1   5        6.79        3.34      6.16 o
 -16   1   5        0.40        1.49      5.38 o
 -15   1   5      141.48      127.63      9.42 o
 -14   1   5        8.19       11.74      4.52 o
 -13   1   5       61.86       69.83      5.81 o
 -12   1   5      262.19      245.57      9.00 o
 -11   1   5        1.04        7.95      2.60 o
 -10   1   5       88.02       81.89      5.53 o
  -9   1   5      346.43      327.57      7.13 o
  -8   1   5      257.77      275.42      6.14 o
  -7   1   5      175.36      201.38      7.31 o
  -6   1   5      338.28      388.83      6.70 o
  -5   1   5     1226.50     1145.52     26.03 o
  -4   1   5     1635.28     1694.97     34.84 o
  -3   1   5      368.15      401.16      6.26 o
  -2   1   5      715.62      683.71     12.90 o
  -1   1   5      718.81      694.36      9.06 o
   0   1   5      119.60      131.38      4.12 o
   1   1   5      315.52      342.02      6.26 o
   2   1   5      146.76      126.51      4.23 o
   3   1   5        6.94        6.68      2.26 o
   4   1   5     1509.78     1528.83     18.02 o
   5   1   5        1.83        8.09      2.43 o
   6   1   5       54.34       48.07      3.77 o
   7   1   5      869.33      733.53     16.79 o
   8   1   5      176.34      182.69      5.63 o
   9   1   5       77.69       87.43      5.74 o
  10   1   5        3.87        8.82      3.91 o
  11   1   5      258.79      232.32     13.78 o
  12   1   5       38.49       45.05      7.73 o
  13   1   5      111.10      106.18     12.01 o
  14   1   5       15.55       10.94      7.86 o
  15   1   5        1.30       10.09      6.47 o
  16   1   5        3.04        6.93      9.43 o
  17   1   5        2.87       12.09      7.49 o
  18   1   5        0.00        1.95      7.77 o
  19   1   5        5.72       10.04      8.66 o
  20   1   5       11.52       16.72      9.26 o
  21   1   5        4.25       23.87     16.46 o
 -23   2   5        1.24       21.26     16.78 o
 -22   2   5        1.78      -10.26     10.26 o
 -21   2   5       17.28       13.20     10.15 o
 -20   2   5        6.51        8.39      9.34 o
 -19   2   5       14.92       14.13      9.07 o
 -18   2   5       20.63       20.42      9.22 o
 -17   2   5       16.39       26.43      6.93 o
 -16   2   5        3.01       -0.87      7.25 o
 -15   2   5       20.42       33.03      7.26 o
 -14   2   5       42.74       50.50      9.97 o
 -13   2   5        0.02       -2.67      3.50 o
 -12   2   5        4.82        9.14      3.04 o
 -11   2   5      600.04      555.39     12.18 o
 -10   2   5      150.40      163.81      5.56 o
  -9   2   5       56.74       71.19      3.60 o
  -8   2   5     1332.83     1447.49     23.98 o
  -7   2   5       52.47       64.63      3.65 o
  -6   2   5      205.56      211.40      5.00 o
  -5   2   5      683.01      709.69     12.34 o
  -4   2   5       66.07       59.32      2.97 o
  -3   2   5      696.10      714.15     12.07 o
  -2   2   5      252.99      230.58      5.51 o
  -1   2   5      129.88      126.40      4.10 o
   0   2   5      572.09      591.43      8.28 o
   1   2   5      420.57      384.58      6.92 o
   2   2   5        2.26        6.16      2.24 o
   4   2   5       16.63       26.32      2.98 o
   5   2   5     2848.00     2755.41     36.74 o
   6   2   5        0.64        4.53      2.38 o
   7   2   5      359.44      366.27      9.60 o
   8   2   5        9.21       21.16      4.09 o
   9   2   5      482.46      490.52     13.95 o
  10   2   5        0.25       11.94      5.93 o
  11   2   5       58.64       57.14      5.87 o
  12   2   5        0.33       -0.43      5.98 o
  13   2   5       60.27       66.82      8.63 o
  14   2   5        0.16       -5.97      5.97 o
  15   2   5       58.06       51.29      8.24 o
  16   2   5        3.16       17.53      7.09 o
  17   2   5       17.31       35.67      9.91 o
  18   2   5        4.97       11.14      7.48 o
  19   2   5        3.83       21.12     11.20 o
  20   2   5       17.76       12.26     11.30 o
  21   2   5       15.30       53.54     18.63 o
 -22   3   5        3.07       19.02     12.68 o
 -21   3   5        0.44       -4.85     11.56 o
 -20   3   5        9.61       15.25      9.34 o
 -19   3   5        8.60       10.82      8.44 o
 -18   3   5       48.05       49.32      7.75 o
 -17   3   5        2.51       12.53      6.17 o
 -16   3   5      163.75      182.80     11.66 o
 -15   3   5        0.17       -1.79      6.58 o
 -14   3   5       44.59       53.28      8.43 o
 -13   3   5      217.08      200.54     10.87 o
 -12   3   5        2.20       10.01      3.29 o
 -11   3   5       81.58       90.81      4.44 o
 -10   3   5       57.32       45.69      3.49 o
  -9   3   5       51.69       62.61      3.71 o
  -8   3   5      629.42      671.02      9.87 o
  -7   3   5        0.26        5.14      3.98 o
  -6   3   5      496.24      463.55      7.95 o
  -5   3   5      851.95      834.25     12.53 o
  -4   3   5      773.62      791.70      9.90 o
  -3   3   5     1173.46     1147.36     14.54 o
  -2   3   5     3197.62     3388.11     47.07 o
  -1   3   5       75.69       52.13      8.27 o
   0   3   5     1965.83     2033.17     28.77 o
   2   3   5      475.58      500.63      8.53 o
   3   3   5     1019.14      925.07     11.57 o
   4   3   5       29.95       20.12      2.90 o
   5   3   5        7.60       14.38      2.78 o
   6   3   5       59.66       58.85      4.76 o
   7   3   5       22.60       27.86      4.02 o
   8   3   5       58.36       67.94      5.41 o
   9   3   5       10.70       10.05      4.06 o
  10   3   5       98.95       98.26      6.72 o
  11   3   5        1.44        2.48      4.31 o
  12   3   5        1.61       13.67      5.25 o
  13   3   5      164.60      143.64     10.72 o
  14   3   5        1.85        9.19      7.54 o
  15   3   5        3.64        9.11      7.07 o
  16   3   5       30.07       25.25     10.93 o
  17   3   5        0.58       15.55      7.38 o
  18   3   5        2.80        9.57      7.64 o
  19   3   5       16.44       33.27     10.41 o
  20   3   5        2.85       22.12     11.98 o
 -21   4   5        1.91       18.65     13.43 o
 -20   4   5        2.15       16.78     11.56 o
 -19   4   5        0.37       -2.61     10.44 o
 -18   4   5        0.02        4.36      7.70 o
 -17   4   5       27.38       64.49     22.57 o
 -16   4   5        7.80       17.05     16.78 o
 -15   4   5       64.40       81.97     12.12 o
 -14   4   5        1.29       22.30     23.50 o
 -13   4   5       56.16       70.26     10.09 o
 -12   4   5        1.57        4.89      4.85 o
 -11   4   5       10.84       23.00      6.38 o
 -10   4   5        0.27        9.42      2.95 o
  -9   4   5       21.03       25.81      3.20 o
  -8   4   5       23.24       23.63      3.09 o
  -7   4   5      128.24      114.97      4.60 o
  -6   4   5        8.71        8.76      2.60 o
  -5   4   5        0.36        2.94      2.50 o
  -4   4   5     1008.83     1130.71     15.09 o
  -3   4   5      120.51      157.45     12.06 o
  -2   4   5      904.39      892.98     10.89 o
  -1   4   5      217.23      215.54      5.89 o
   0   4   5      164.07      178.93      8.73 o
   1   4   5     2145.28     2175.25     47.38 o
   2   4   5      107.73      142.68      5.37 o
   3   4   5        8.95       17.57      5.40 o
   4   4   5     1358.87     1374.31     20.96 o
   5   4   5      135.29      166.95      5.75 o
   6   4   5      135.53      123.64      6.22 o
   8   4   5        2.25        5.73      3.64 o
   9   4   5        0.39       10.60      5.09 o
  10   4   5      314.52      275.53     10.30 o
  11   4   5      114.39       96.57      7.38 o
  12   4   5      242.59      224.70     10.36 o
  13   4   5        0.29        3.39      5.55 o
  14   4   5       58.43       49.45      8.13 o
  15   4   5        4.31       -5.95      6.76 o
  16   4   5       22.56        6.01     10.18 o
  17   4   5        1.02       14.53     18.57 o
  18   4   5       11.99       16.96      8.40 o
  19   4   5        0.03       22.37     11.27 o
 -20   5   5        9.24       53.85     21.07 o
 -19   5   5        1.21       13.03      9.29 o
 -18   5   5        0.00       22.17     18.09 o
 -17   5   5       10.82       10.32      9.22 o
 -16   5   5        0.33       11.82      8.33 o
 -15   5   5        0.25        6.56      7.86 o
 -14   5   5        0.04       11.27      8.35 o
 -13   5   5       55.78       60.31     19.58 o
 -12   5   5        5.52       18.98      6.97 o
 -11   5   5      131.31      110.77      7.60 o
 -10   5   5       47.11       46.46      4.98 o
  -9   5   5       20.75       24.52      4.32 o
  -8   5   5        9.99       11.18      3.87 o
  -7   5   5       39.34       32.98      4.19 o
  -6   5   5       38.28       32.32      4.07 o
  -5   5   5       97.16      108.45      5.88 o
  -4   5   5      349.20      356.26      9.57 o
  -3   5   5       21.64       33.92      3.99 o
  -2   5   5       44.39       55.56      4.15 o
  -1   5   5      325.65      268.47      8.28 o
   0   5   5       94.20      101.12      5.63 o
   1   5   5       36.60       37.44      4.21 o
   2   5   5       58.13       67.20      4.21 o
   3   5   5       49.68       52.93      3.96 o
   4   5   5       61.87       75.30      4.61 o
   5   5   5        2.84       10.98      3.56 o
   6   5   5       91.47       89.09      5.73 o
   7   5   5        5.15        9.32      3.83 o
   8   5   5      436.00      398.32     11.66 o
   9   5   5        0.00        3.39      4.32 o
  10   5   5       64.50       63.22      6.21 o
  11   5   5        1.26        7.06      5.11 o
  12   5   5       11.54       18.51      6.07 o
  13   5   5       13.52        4.32      6.03 o
  14   5   5       26.36       21.83      7.48 o
  15   5   5        3.13        9.05     12.11 o
  16   5   5        1.32        5.26     10.72 o
  17   5   5       21.50       11.31     18.23 o
  18   5   5       14.80       29.16     14.93 o
 -20   6   5        7.37       27.97     13.43 o
 -18   6   5        0.44        3.26     10.65 o
 -17   6   5        0.32        6.02      8.95 o
 -16   6   5        4.93       -0.77     12.12 o
 -15   6   5       17.24       18.65     11.94 o
 -14   6   5        8.49       12.33     15.67 o
 -13   6   5        0.39       -3.45      7.89 o
 -12   6   5       83.19       89.96      9.79 o
 -11   6   5      184.48      162.72     11.73 o
 -10   6   5      146.45      124.92      9.44 o
  -9   6   5        1.01        5.75      4.38 o
  -8   6   5       21.03       23.88      4.61 o
  -7   6   5        8.74       11.36      5.09 o
  -6   6   5       36.57       45.36      5.28 o
  -5   6   5       64.30       58.62      5.53 o
  -4   6   5        5.24       17.28      5.92 o
  -3   6   5       14.53       13.86      4.17 o
  -2   6   5       24.37       39.31      6.02 o
  -1   6   5       57.21       63.12      5.84 o
   0   6   5       60.33       73.75      6.01 o
   1   6   5       17.63       20.85      4.62 o
   2   6   5       26.08       27.79      6.57 o
   3   6   5      190.98      191.18      9.52 o
   4   6   5      168.58      192.40     11.55 o
   5   6   5        7.02       16.62      6.24 o
   6   6   5       33.63       23.50      6.97 o
   7   6   5       47.97       40.10      7.79 o
   8   6   5       12.35        6.50      6.69 o
   9   6   5       73.47       66.96      9.28 o
  10   6   5        6.13       12.95      7.67 o
  11   6   5       24.73       19.91      7.90 o
  12   6   5       26.53       21.56      6.65 o
  13   6   5       28.00       29.79      7.13 o
  14   6   5        0.44       12.22      7.48 o
  15   6   5        0.00        9.29      7.35 o
  16   6   5        0.98        9.36     19.07 o
  17   6   5       11.60       12.88     24.66 o
 -19   7   5        1.37       23.13     14.17 o
 -18   7   5        2.17        8.33     10.30 o
 -17   7   5        1.08        4.16      9.85 o
 -16   7   5        0.00       20.23     10.79 o
 -15   7   5       16.90       26.52     10.47 o
 -14   7   5        0.51       -3.42      8.95 o
 -13   7   5        4.20       13.64     18.84 o
 -12   7   5       28.47       40.21     11.36 o
 -11   7   5        3.41        3.64      7.26 o
 -10   7   5      257.57      214.63     11.22 o
  -9   7   5        5.77        4.15      6.95 o
  -8   7   5        1.29        8.33      5.74 o
  -7   7   5       70.45       69.13      7.43 o
  -6   7   5       79.10      109.67     29.45 o
  -5   7   5        9.41       12.49      7.64 o
  -4   7   5       33.29       39.12      6.31 o
  -3   7   5       90.79       86.32      7.67 o
  -2   7   5       99.79       99.12      9.04 o
  -1   7   5        3.27        9.31      5.24 o
   0   7   5       46.96       34.32      6.19 o
   1   7   5       24.05       19.81      5.85 o
   2   7   5       90.80       86.76      8.13 o
   3   7   5       38.95       35.12      8.16 o
   4   7   5        4.86       12.22      6.93 o
   5   7   5       48.06       49.68      8.23 o
   6   7   5       19.10       15.18      7.17 o
   7   7   5       36.06       33.69      8.85 o
   8   7   5        9.01       18.05      7.30 o
   9   7   5        0.80       10.02      7.86 o
  10   7   5        2.51       10.44      8.11 o
  11   7   5       30.39       35.04      9.19 o
  12   7   5        8.83        2.65      8.27 o
  13   7   5       12.28       30.02     11.12 o
  14   7   5        0.26       14.60     15.22 o
  15   7   5       43.70       40.42     10.74 o
 -15   8   5        0.54      -16.04     16.04 o
 -14   8   5       16.20       46.25     23.50 o
 -12   8   5       46.95       25.07     12.63 o
 -11   8   5       31.51       30.56     12.68 o
 -10   8   5       15.27       -2.12     10.79 o
  -9   8   5       90.59       79.54     10.36 o
  -8   8   5        7.87        5.14      7.32 o
  -7   8   5        7.01        3.22      6.02 o
  -6   8   5        0.10       -2.25      5.71 o
  -5   8   5        7.88       11.29      6.15 o
  -4   8   5        0.15       -1.89      5.61 o
  -3   8   5       10.18       10.61      5.83 o
  -2   8   5       42.41       37.04      6.64 o
  -1   8   5       30.26       25.57      6.27 o
   0   8   5       49.25       33.52      6.89 o
   1   8   5      107.26       97.09      8.86 o
   2   8   5        4.59        6.54      6.57 o
   3   8   5        8.07        9.56      7.30 o
   4   8   5        3.44       12.63      7.30 o
   5   8   5      143.82      132.54     12.06 o
   6   8   5        0.83       -1.65      6.56 o
   7   8   5       25.54       22.60      8.72 o
   8   8   5       32.18       13.72      8.47 o
   9   8   5        0.40       -0.58      7.75 o
  10   8   5        3.65       12.76      9.16 o
  11   8   5       10.72       21.04      9.90 o
  12   8   5       54.81       61.77     11.41 o
  13   8   5        0.08       15.49     16.78 o
 -12   9   5        1.46        0.59     13.32 o
 -11   9   5        0.83       27.36     14.79 o
 -10   9   5        0.22       -1.44     11.59 o
  -9   9   5        1.87       11.08      8.96 o
  -8   9   5       10.97        4.64      8.35 o
  -7   9   5        0.00       -3.34      7.85 o
  -6   9   5       63.80       59.91      8.47 o
  -5   9   5        0.70        3.92      7.70 o
  -4   9   5      127.62      131.10     10.26 o
  -3   9   5        9.94        7.09      6.52 o
  -2   9   5        8.42        6.41      7.73 o
  -1   9   5        0.03       -2.32      6.35 o
   0   9   5       71.23       69.73      8.98 o
   1   9   5        1.92        4.24      7.06 o
   2   9   5       29.20       37.91      8.81 o
   3   9   5        4.85       19.20      8.06 o
   4   9   5        7.49       16.51      8.10 o
   5   9   5        0.02       10.47      8.30 o
   6   9   5        0.63        1.60      8.32 o
   7   9   5        0.16        9.65     12.03 o
   8   9   5        1.86        1.44      8.60 o
   9   9   5        5.57        8.69      9.04 o
  10   9   5        0.20       -2.98     17.90 o
 -11  10   5        2.21       -1.86     22.01 o
 -10  10   5       37.60       56.32     24.24 o
  -9  10   5        0.07       -9.31      9.31 o
  -8  10   5       34.10       32.25     10.62 o
  -7  10   5        1.62       -0.39      8.90 o
  -6  10   5       14.81        9.90      9.18 o
  -5  10   5        2.67        6.90     10.07 o
  -4  10   5        6.37        8.78      6.99 o
  -3  10   5        0.45        8.55      7.16 o
  -2  10   5       12.84       16.61      7.33 o
  -1  10   5        9.91       10.22     13.15 o
   0  10   5       15.44       27.35      8.79 o
   1  10   5       44.57       51.35      9.46 o
   2  10   5       18.87       33.76      9.25 o
   3  10   5        1.07       10.18      8.58 o
   4  10   5       23.23       36.36     12.71 o
   5  10   5        4.80       15.80      9.68 o
  -4  11   5        9.49       16.04     23.13 o
  -3  11   5        2.21        1.51     13.71 o
  -2  11   5       30.98       42.89     19.02 o
 -23   0   6       22.29       24.99     18.28 o
 -22   0   6        1.37       -5.97     14.55 o
 -21   0   6       11.59       -7.09     12.68 o
 -20   0   6        8.49       21.63     14.17 o
 -19   0   6      152.30      134.28     20.51 o
 -18   0   6       98.95      104.81     18.65 o
 -17   0   6      357.59      311.45     26.86 o
 -16   0   6       42.37       58.75     13.61 o
 -15   0   6       21.98       27.78      7.51 o
 -14   0   6      153.04      139.40     13.24 o
 -13   0   6       30.28       31.29      8.21 o
 -12   0   6       93.30      102.30      9.10 o
 -11   0   6      229.86      220.26     12.13 o
  -9   0   6      102.54      106.83      8.54 o
  -8   0   6      988.62     1164.60     23.87 o
  -7   0   6      877.41      892.35     41.40 o
  -6   0   6       20.65       19.33      4.73 o
  -5   0   6     2816.88     3105.50    110.78 o
  -4   0   6      319.83      350.71      8.15 o
  -3   0   6      399.79      375.20      8.82 o
  -2   0   6      440.51      437.09     11.24 o
  -1   0   6     4017.19     3779.75    118.73 o
   0   0   6       49.67       34.92      4.45 o
   1   0   6       15.79       12.25      3.56 o
   2   0   6     1930.48     1901.01     51.90 o
   3   0   6        2.61        7.71      9.26 o
   4   0   6      729.53      729.73     26.59 o
   5   0   6       76.84       67.36     14.01 o
   6   0   6      173.68      188.23      8.23 o
   7   0   6       12.61        7.67      3.91 o
   8   0   6       18.03       31.81      4.64 o
   9   0   6      639.27      634.54     22.91 o
  10   0   6       24.07        3.08     42.15 o
  11   0   6      118.55      106.15     12.82 o
  12   0   6       22.97       22.50     10.05 o
  13   0   6       19.93        2.08     17.53 o
  14   0   6        9.29       12.80     10.26 o
  15   0   6       10.00       21.79     10.76 o
  16   0   6       13.90       14.82     11.04 o
  17   0   6        0.60       -4.87     10.39 o
  18   0   6        7.00        8.46     12.07 o
  19   0   6       31.64       36.71     14.33 o
  20   0   6       42.06       34.69     22.75 o
 -23   1   6        4.67        5.93     11.45 o
 -22   1   6       20.55       50.70     13.05 o
 -21   1   6        1.99        2.31      9.89 o
 -20   1   6        7.45       10.59      9.48 o
 -19   1   6       14.13       22.60      9.72 o
 -18   1   6       72.18       72.33     11.86 o
 -17   1   6        0.51        7.44      6.30 o
 -16   1   6        0.20       -1.03      5.45 o
 -15   1   6       16.46       22.91      5.07 o
 -14   1   6       63.37       71.31      6.28 o
 -13   1   6       37.02       45.25      5.32 o
 -12   1   6       55.94       55.55      5.36 o
 -11   1   6       25.55       30.25      4.23 o
 -10   1   6      104.18       93.98      5.77 o
  -9   1   6      821.73      859.69     17.17 o
  -8   1   6        4.52        7.84      3.36 o
  -7   1   6      407.61      423.60     10.05 o
  -6   1   6     1877.46     1922.41     29.83 o
  -5   1   6      211.74      200.77      4.95 o
  -4   1   6      264.83      268.33      6.37 o
  -3   1   6       13.12       22.18      2.58 o
  -2   1   6     3954.71     4035.89     58.84 o
  -1   1   6      257.32      229.33      5.60 o
   0   1   6      161.78      161.97      4.94 o
   1   1   6      354.51      309.99      6.53 o
   2   1   6      313.00      362.93      7.25 o
   3   1   6       10.64        8.82      2.72 o
   4   1   6      221.39      202.36      5.90 o
   5   1   6       33.81       34.37      3.42 o
   6   1   6       12.11       14.38      2.75 o
   7   1   6      502.32      487.68     14.54 o
   8   1   6      129.26      125.47      6.58 o
   9   1   6      101.42       94.46      6.18 o
  10   1   6        3.71        1.81      5.47 o
  11   1   6       10.29       14.77      5.97 o
  12   1   6        6.38        4.01      5.73 o
  13   1   6        2.40       -5.67      5.67 o
  14   1   6       73.67       62.59      9.80 o
  15   1   6       29.41       32.07      7.75 o
  16   1   6        0.69        9.53      7.06 o
  17   1   6       19.36       26.79      8.33 o
  18   1   6        0.53        1.68      9.53 o
  19   1   6        8.64       25.35      9.15 o
  20   1   6        0.10       23.95     16.06 o
 -23   2   6       16.14       24.24     17.53 o
 -22   2   6        0.38        4.30     10.73 o
 -21   2   6       11.46       11.67      9.89 o
 -20   2   6        2.14        4.29      8.97 o
 -19   2   6       13.26       23.31      9.36 o
 -18   2   6       49.10       55.87      8.24 o
 -17   2   6        1.60       -1.43      5.93 o
 -16   2   6       84.69       81.78      8.61 o
 -15   2   6      105.16      101.14      9.01 o
 -14   2   6       12.14       12.45      4.41 o
 -13   2   6      100.07       92.76      6.59 o
 -12   2   6       96.45       85.75      5.95 o
 -11   2   6       10.77       18.52      4.47 o
 -10   2   6        6.37       14.76      2.88 o
  -9   2   6      321.12      303.27      6.25 o
  -8   2   6        2.01        7.24      2.15 o
  -7   2   6      188.53      186.57      4.82 o
  -6   2   6      171.11      176.79      4.79 o
  -5   2   6      128.91      157.96      4.61 o
  -4   2   6        7.63        8.72      2.32 o
  -3   2   6      216.11      237.29      5.88 o
  -2   2   6      863.81      914.11     10.61 o
  -1   2   6      765.42      828.62     11.95 o
   0   2   6      151.23      183.13      6.62 o
   1   2   6      982.18     1006.98     16.11 o
   2   2   6      125.58      109.97      4.56 o
   3   2   6     1343.74     1340.22     20.04 o
   4   2   6      607.63      587.47      9.70 o
   5   2   6       54.41       50.88      3.76 o
   6   2   6       92.72       95.98      4.62 o
   7   2   6       47.44       53.25      4.91 o
   8   2   6      278.63      259.97      9.77 o
   9   2   6        5.60       10.93      4.18 o
  10   2   6        0.39        4.71      4.07 o
  11   2   6       32.81       35.44      5.39 o
  12   2   6        1.35        5.94      7.32 o
  13   2   6       72.57       55.27     17.50 o
  14   2   6       35.31       37.65      7.80 o
  15   2   6       86.07       84.94      9.41 o
  16   2   6        5.22       17.46      7.34 o
  17   2   6       15.92       28.02      8.51 o
  18   2   6        4.35       16.10      8.56 o
  19   2   6        4.14       19.25      8.79 o
  20   2   6        0.40        0.39     15.95 o
 -22   3   6       12.54       28.35     14.55 o
 -21   3   6        3.84       15.67     12.68 o
 -20   3   6        0.58        8.72      8.50 o
 -19   3   6        0.70       12.98      7.10 o
 -18   3   6        2.44       16.45     15.04 o
 -17   3   6       20.48       21.34      6.80 o
 -16   3   6        9.12       13.81      6.31 o
 -15   3   6        8.05       15.11      7.65 o
 -14   3   6      256.31      227.55     11.88 o
 -13   3   6       74.63       71.77      5.95 o
 -12   3   6        1.69        6.27      4.14 o
 -11   3   6      327.30      347.88      9.03 o
 -10   3   6      109.80      108.78      5.28 o
  -9   3   6        0.09        9.33      2.50 o
  -8   3   6      137.00      137.88      4.88 o
  -7   3   6      159.44      167.86      5.24 o
  -6   3   6      333.89      277.66      6.48 o
  -5   3   6      386.23      365.83      7.31 o
  -4   3   6      211.11      208.56      5.73 o
  -3   3   6        7.05        6.10      2.55 o
  -2   3   6       41.91       49.43      3.48 o
  -1   3   6      507.80      525.16      8.77 o
   1   3   6      674.87      738.56     11.37 o
   2   3   6     1207.29     1190.86     13.95 o
   4   3   6      168.49      132.78      5.25 o
   5   3   6      224.35      213.22      6.36 o
   6   3   6       84.64       85.62      5.51 o
   7   3   6        1.31        3.21      3.57 o
   8   3   6      459.08      459.04     11.99 o
   9   3   6        0.06        5.68      4.17 o
  10   3   6        0.10        6.00      4.29 o
  11   3   6        0.27        8.09      4.78 o
  12   3   6       20.36       36.02      6.10 o
  13   3   6      127.99      134.16     10.39 o
  14   3   6        5.25        5.92      8.99 o
  15   3   6       12.07       20.40      7.68 o
  16   3   6        1.57       14.80      7.37 o
  17   3   6       13.84       25.35      8.63 o
  18   3   6        3.88       32.02     10.93 o
  19   3   6        0.66       28.80     12.33 o
 -21   4   6        4.14       19.40     13.43 o
 -20   4   6       10.40       18.54      9.60 o
 -19   4   6       12.10       33.46      9.36 o
 -18   4   6       47.06       49.88      9.98 o
 -17   4   6       22.10       34.06      8.43 o
 -16   4   6       55.01       69.85     15.29 o
 -15   4   6       46.93       50.70     17.53 o
 -14   4   6       42.95       32.08     11.94 o
 -13   4   6      186.22      157.10     25.36 o
 -12   4   6      103.21      110.87      8.34 o
 -11   4   6       84.01       96.08      6.75 o
 -10   4   6       27.77       23.75      5.48 o
  -9   4   6      548.47      472.42      9.29 o
  -8   4   6      204.24      204.57      6.24 o
  -7   4   6       46.02       45.05      3.68 o
  -6   4   6        5.68        8.50      2.63 o
  -5   4   6      617.76      655.36     10.09 o
  -4   4   6      181.55      144.20      5.17 o
  -3   4   6      411.66      460.27      8.73 o
  -2   4   6        4.21        7.80      3.30 o
  -1   4   6      256.31      200.86      5.93 o
   0   4   6       17.22       19.28      3.18 o
   1   4   6      227.20      250.62      7.53 o
   2   4   6      718.69      689.53     11.05 o
   3   4   6      164.60      145.44      5.64 o
   4   4   6       43.29       44.54      3.96 o
   5   4   6       12.88       24.78      4.16 o
   6   4   6        0.02        6.06      3.53 o
   7   4   6       49.64       51.56      5.66 o
   8   4   6      251.74      226.04      9.09 o
   9   4   6       33.65       42.80      5.48 o
  10   4   6        0.30        7.18      4.72 o
  11   4   6        0.00        6.95      5.39 o
  12   4   6      323.28      308.36     15.25 o
  13   4   6       19.88       25.55      6.23 o
  14   4   6       16.80       17.84      7.25 o
  15   4   6        8.41        8.70      7.29 o
  16   4   6        1.82        7.99      7.67 o
  17   4   6        0.15        4.94      7.80 o
  18   4   6        2.38        6.44      8.28 o
  19   4   6        2.63       11.94     17.16 o
 -19   5   6        3.48       10.85      9.19 o
 -18   5   6        0.91       30.16     24.62 o
 -17   5   6       20.88       35.71     23.31 o
 -16   5   6       34.78       45.21      9.23 o
 -15   5   6      101.72       85.74     11.30 o
 -14   5   6       13.68       25.70     12.12 o
 -13   5   6       50.89       50.64     10.20 o
 -12   5   6      155.28      160.13     35.43 o
 -11   5   6       99.59      109.71      7.54 o
 -10   5   6       42.33       50.48      4.99 o
  -9   5   6      143.99      131.18      6.67 o
  -8   5   6      139.39      133.73      7.70 o
  -7   5   6       16.33       20.93      4.13 o
  -6   5   6       82.94       82.55      6.28 o
  -5   5   6      418.89      415.87     10.53 o
  -4   5   6       28.25       36.27      4.47 o
  -3   5   6      277.59      225.35      7.91 o
  -2   5   6       74.95       84.04      5.45 o
  -1   5   6        0.34        3.42      3.36 o
   0   5   6       13.33       22.31      3.86 o
   1   5   6      395.75      382.37     13.28 o
   2   5   6       93.42       98.70      5.98 o
   3   5   6      184.86      194.65      6.55 o
   4   5   6       46.70       44.12      4.57 o
   5   5   6       14.08       23.33      4.23 o
   6   5   6       64.14       74.17      5.81 o
   7   5   6       77.99       93.88      6.61 o
   8   5   6       49.93       49.37      5.66 o
   9   5   6       51.04       46.43      5.87 o
  10   5   6       23.57       25.77      5.27 o
  11   5   6      148.65      130.83      8.41 o
  12   5   6        0.10       15.15      5.73 o
  13   5   6        1.72        7.23      5.84 o
  14   5   6       48.27       47.99      9.95 o
  15   5   6       25.09       22.58      9.42 o
  16   5   6       17.11       10.28     10.07 o
  17   5   6        0.36        5.00     14.12 o
 -19   6   6        1.16       18.65     14.17 o
 -18   6   6        2.87       11.56     12.68 o
 -17   6   6        1.28       21.45     24.80 o
 -16   6   6        1.20       11.18      8.66 o
 -15   6   6       39.25       55.45     11.74 o
 -14   6   6       41.92       39.10      9.82 o
 -13   6   6      116.53      114.63     15.48 o
 -12   6   6       54.77       77.82     13.80 o
 -11   6   6        5.56        9.30      7.36 o
 -10   6   6      414.00      397.33     13.54 o
  -9   6   6       19.11       19.27      4.79 o
  -8   6   6       86.43       77.64      6.11 o
  -7   6   6       12.39       20.31      4.53 o
  -6   6   6       48.77       52.31      5.33 o
  -5   6   6       39.06       39.66      4.87 o
  -4   6   6      122.60      122.25      6.88 o
  -3   6   6      109.13      124.84      6.94 o
  -2   6   6      335.75      331.38     10.29 o
  -1   6   6       62.68       65.08      5.69 o
   0   6   6        0.73        4.69      3.97 o
   1   6   6      155.98      159.89      9.20 o
   2   6   6        1.02       10.32      4.05 o
   3   6   6       38.88       36.22      5.44 o
   4   6   6       55.24       54.12      8.10 o
   5   6   6        2.50        4.39      6.09 o
   6   6   6      452.36      411.49     23.46 o
   7   6   6        0.61        6.96      7.80 o
   8   6   6       25.56       36.69      7.92 o
   9   6   6        9.96        9.73      6.80 o
  10   6   6       12.60       10.28      7.10 o
  12   6   6       61.67       65.92     10.30 o
  13   6   6        0.56        9.98      8.28 o
  14   6   6       22.70       38.83     10.19 o
  15   6   6       42.74       36.82     22.57 o
  16   6   6        7.75        2.82     33.76 o
 -19   7   6        0.25       22.01     13.05 o
 -18   7   6        0.33       44.31     18.46 o
 -17   7   6        1.94       22.45      9.58 o
 -16   7   6       10.06       23.22     17.90 o
 -15   7   6       16.67       23.04     12.31 o
 -14   7   6       63.64       66.18     11.72 o
 -13   7   6        0.04        5.63     14.36 o
 -12   7   6       32.22       44.86     14.92 o
 -11   7   6       70.27       68.34     10.04 o
 -10   7   6       31.46       34.91      9.55 o
  -9   7   6       75.67       70.10      6.76 o
  -8   7   6      137.85      150.56      8.49 o
  -7   7   6       22.70       26.86      6.68 o
  -6   7   6        0.12       -1.07      5.28 o
  -5   7   6        0.02        9.31     10.76 o
  -4   7   6       51.16       48.65      6.95 o
  -3   7   6        0.07        7.73      5.57 o
  -2   7   6       22.39       31.55     14.97 o
  -1   7   6       31.70       54.26     15.18 o
   0   7   6       11.32       20.30      6.47 o
   1   7   6      149.37      167.28     17.50 o
   2   7   6       16.93       18.61      6.93 o
   3   7   6        5.96        5.49      6.28 o
   4   7   6       32.86       40.36      7.67 o
   5   7   6       94.03       91.55      9.82 o
   6   7   6      133.54      114.64     10.73 o
   7   7   6       63.37       61.70      9.22 o
   8   7   6       51.18       48.28      8.83 o
   9   7   6        9.88       11.47      7.41 o
  10   7   6        1.79        7.85      9.05 o
  11   7   6        0.01       10.70      8.52 o
  12   7   6        1.10        8.20      8.66 o
  13   7   6       10.19       14.34      9.06 o
  14   7   6        0.16        4.22      9.38 o
  15   7   6        9.50       27.60     14.92 o
 -15   8   6       21.83        9.32     16.04 o
 -14   8   6       13.44       50.73     23.87 o
 -13   8   6        0.08       48.49     26.86 o
 -12   8   6        7.46        1.86     18.28 o
 -11   8   6        1.78       -8.49      9.86 o
 -10   8   6       13.34       12.31     10.66 o
  -9   8   6       48.70       38.62     11.83 o
  -8   8   6      103.67       90.71      8.94 o
  -7   8   6       17.19       28.43      7.05 o
  -6   8   6      161.89      143.98     10.21 o
  -5   8   6        0.07        3.19      5.98 o
  -4   8   6        0.16       -5.55      5.55 o
  -3   8   6        0.02       -3.74      5.69 o
  -2   8   6       42.61       33.32      6.77 o
  -1   8   6       19.52       31.44      6.98 o
   0   8   6        6.90        5.00      7.75 o
   1   8   6        0.19        3.37      6.87 o
   2   8   6       36.83       44.73      8.65 o
   3   8   6       30.68       27.14      8.09 o
   4   8   6        5.83        9.27     10.12 o
   5   8   6       24.14       26.90      8.45 o
   6   8   6        6.92       20.96      8.60 o
   7   8   6        0.59        3.86      6.73 o
   8   8   6        0.29        8.51      8.74 o
   9   8   6       10.55        8.71      8.73 o
  10   8   6        0.62        9.20      9.09 o
  11   8   6        2.36        5.36      9.05 o
  12   8   6        0.37       28.07     13.99 o
 -12   9   6       25.10        8.58     20.89 o
 -11   9   6        3.99        8.39     15.03 o
 -10   9   6        0.05        6.36     12.14 o
  -9   9   6        0.20       13.12     11.80 o
  -8   9   6        7.27        8.17      8.74 o
  -7   9   6        8.86        3.28      8.35 o
  -6   9   6       34.22       28.69      7.44 o
  -5   9   6        0.02        6.32      6.55 o
  -4   9   6       53.11       50.74      7.91 o
  -3   9   6       21.19       21.56      7.16 o
  -2   9   6      132.97      119.46     10.18 o
  -1   9   6       24.20       25.01      7.43 o
   0   9   6       43.35       37.11      8.68 o
   1   9   6       11.38       17.58      8.46 o
   2   9   6        0.06        9.39      7.74 o
   3   9   6       56.98       49.06      9.69 o
   4   9   6       37.77       41.14      9.25 o
   5   9   6       14.66       18.75      8.50 o
   6   9   6        1.04       13.65     10.69 o
   7   9   6       15.72       28.00      9.02 o
   8   9   6        0.00        7.75      8.87 o
 -10  10   6       21.25       17.90     17.53 o
  -9  10   6       29.72       19.40     16.78 o
  -8  10   6        7.69       -6.99     12.16 o
  -7  10   6        7.37        9.93     12.87 o
  -6  10   6        0.10       -1.07     11.94 o
  -5  10   6        0.52        1.96     12.81 o
  -4  10   6        5.23        4.98      7.32 o
  -3  10   6        3.37        6.49      7.28 o
  -2  10   6       16.51       18.33      8.20 o
  -1  10   6        7.68       10.20      8.22 o
   0  10   6        0.01       10.82      8.25 o
   1  10   6        0.64       19.04      8.81 o
   2  10   6        4.68       20.36     12.45 o
   3  10   6       11.06       11.04      8.75 o
   4  10   6       44.74       45.21     12.01 o
  -4  11   6        3.63      -20.89     20.89 o
 -23   1   7        6.13       17.30     12.06 o
 -22   1   7        0.61       11.05     11.33 o
 -21   1   7        0.25        5.59     16.41 o
 -20   1   7      108.50       96.52     13.71 o
 -19   1   7       45.19       47.11     11.07 o
 -18   1   7      267.51      267.14     14.41 o
 -17   1   7       18.61       22.89      7.39 o
 -16   1   7       15.12       17.01      5.35 o
 -15   1   7      110.97      106.70      7.72 o
 -14   1   7      108.21      105.36      7.49 o
 -13   1   7      109.54      108.55      7.26 o
 -12   1   7      165.36      168.43      8.15 o
 -11   1   7       17.31       22.14      4.14 o
 -10   1   7       10.53       18.04      3.85 o
  -9   1   7      393.81      355.48     10.31 o
  -8   1   7       20.01       25.35      5.49 o
  -7   1   7        5.76       14.71      3.35 o
  -6   1   7      100.87      115.70      4.48 o
  -5   1   7      390.17      387.97      7.95 o
  -4   1   7        4.06        9.12      2.92 o
  -3   1   7     2555.62     2763.40     57.23 o
  -2   1   7      277.46      334.28      7.19 o
  -1   1   7      645.84      573.00      9.17 o
   0   1   7      370.48      405.29      8.03 o
   1   1   7      254.41      270.72      8.19 o
   2   1   7      469.98      486.37      8.98 o
   3   1   7      385.63      354.99      8.79 o
   4   1   7        0.46       -0.31      2.73 o
   5   1   7       80.12       81.57      4.52 o
   6   1   7      132.29      121.07      5.33 o
   7   1   7       51.24       49.95      4.11 o
   8   1   7        8.34       12.87      4.02 o
   9   1   7       17.15       32.14      7.84 o
  10   1   7        3.61       10.10      5.56 o
  11   1   7       34.43       37.97      7.08 o
  12   1   7       40.26       17.21     10.50 o
  13   1   7       70.78       65.10      8.50 o
  14   1   7        3.20        4.31      6.72 o
  15   1   7        5.96       10.52      7.23 o
  16   1   7        1.86        9.60      7.22 o
  17   1   7        8.24       12.84      8.21 o
  18   1   7        0.01        9.45      8.29 o
  19   1   7        0.14       27.31     16.03 o
 -23   2   7       12.87       16.04     17.53 o
 -22   2   7        0.45        2.31     10.62 o
 -21   2   7        2.10        2.25      9.72 o
 -20   2   7        0.83       -7.25      8.69 o
 -19   2   7       39.25       40.37      8.25 o
 -18   2   7       14.25       19.52      7.11 o
 -17   2   7       26.90       26.95      7.23 o
 -16   2   7        2.32       10.70      6.45 o
 -15   2   7       95.43       83.39      7.10 o
 -14   2   7       33.67       37.19      5.51 o
 -13   2   7        8.25       17.99      4.52 o
 -12   2   7      185.34      177.56      8.38 o
 -11   2   7       33.27       39.57      4.64 o
 -10   2   7       46.94       49.55      4.97 o
  -9   2   7       69.33       82.05      4.40 o
  -8   2   7      239.54      284.69      7.34 o
  -7   2   7      361.91      341.44      6.62 o
  -6   2   7       27.11       36.20      2.89 o
  -5   2   7       76.06       83.52      3.85 o
  -4   2   7      259.21      286.58      6.50 o
  -3   2   7     1056.22     1039.20     17.63 o
  -2   2   7       55.84       52.40      3.64 o
  -1   2   7      175.42      193.93      5.79 o
   0   2   7       21.93       32.44      3.32 o
   1   2   7      165.08      149.59      5.43 o
   2   2   7      695.77      669.62     10.61 o
   3   2   7        0.76        9.80      2.98 o
   4   2   7       12.39       16.93      3.20 o
   5   2   7      441.39      400.42      8.73 o
   6   2   7      110.77      103.68      6.32 o
   7   2   7       35.41       38.31      4.82 o
   8   2   7        7.97       13.14      5.60 o
   9   2   7       88.12       86.32      6.56 o
  10   2   7        0.05        3.56      4.46 o
  11   2   7       55.65       51.08     16.04 o
  12   2   7        9.54        4.44      6.18 o
  13   2   7       42.32       48.79      7.97 o
  14   2   7        0.69       10.02      6.86 o
  15   2   7       54.21       45.81      8.62 o
  16   2   7        0.84        4.82      8.77 o
  17   2   7        0.00       12.79      7.88 o
  18   2   7        2.96       23.91      9.86 o
  19   2   7        1.49       50.32     19.40 o
 -22   3   7        6.59       13.43     13.80 o
 -21   3   7        1.00        2.98     12.31 o
 -20   3   7       32.94       34.32     13.05 o
 -19   3   7       54.63       62.11      8.96 o
 -18   3   7       58.74       69.99      9.10 o
 -17   3   7       16.42       21.13      7.35 o
 -16   3   7        0.01        7.81      5.87 o
 -15   3   7       81.41       77.42      9.80 o
 -14   3   7       71.89       58.33      6.19 o
 -13   3   7       32.12       22.12      4.72 o
 -12   3   7        0.48       10.01      4.04 o
 -11   3   7       77.02       77.75      6.08 o
 -10   3   7       30.33       28.92      3.71 o
  -9   3   7      216.41      180.03      7.86 o
  -8   3   7       95.17       96.49      4.29 o
  -7   3   7      281.65      274.97      6.77 o
  -6   3   7       82.91       90.14      4.26 o
  -5   3   7        0.03        9.80      2.72 o
  -4   3   7       69.92       67.54      3.91 o
  -3   3   7      218.38      248.30      6.50 o
  -2   3   7      135.95      143.29      5.22 o
  -1   3   7       19.54       23.32      3.04 o
   0   3   7       31.25       41.04      3.57 o
   1   3   7      455.07      433.03      8.84 o
   2   3   7       17.92       20.01      3.23 o
   3   3   7       84.50       83.60      4.68 o
   4   3   7       14.24       14.64      3.17 o
   5   3   7      237.63      209.14      6.70 o
   6   3   7       44.17       47.93      5.05 o
   7   3   7       17.50       12.56      4.30 o
   8   3   7       56.38       52.44      5.53 o
   9   3   7       43.97       45.14      5.59 o
  10   3   7        0.36        3.65      4.45 o
  11   3   7       63.75       61.84      6.60 o
  12   3   7       49.99       41.33      7.70 o
  13   3   7       32.72       30.71      7.68 o
  14   3   7       33.70       37.85      8.16 o
  15   3   7       10.80       14.04      7.52 o
  16   3   7       69.85       76.15     10.10 o
  17   3   7        2.11       -0.88      7.89 o
  18   3   7        0.01       21.19     10.71 o
 -21   4   7        0.02       31.70     13.05 o
 -20   4   7       26.86       37.99     12.31 o
 -19   4   7        0.12        6.96     12.87 o
 -18   4   7        0.23       19.57     12.12 o
 -17   4   7       19.42       31.94      8.69 o
 -16   4   7        2.20       18.51     15.85 o
 -15   4   7       40.50       47.82      9.70 o
 -14   4   7        0.01       -2.23      6.90 o
 -13   4   7        0.98        9.12      6.26 o
 -12   4   7       48.45       42.15      6.47 o
 -11   4   7       79.95       80.37      7.48 o
 -10   4   7        7.74       19.21      4.44 o
  -9   4   7      263.22      236.14      7.89 o
  -8   4   7      100.15      106.11      5.72 o
  -7   4   7        2.67        8.18      2.84 o
  -6   4   7        5.81       12.53      2.97 o
  -5   4   7      392.79      401.24      9.85 o
  -4   4   7      123.83      120.42      6.28 o
  -3   4   7      238.83      229.58      6.57 o
  -2   4   7        2.59       10.00      3.48 o
  -1   4   7        0.24        7.85      2.83 o
   0   4   7        1.79        9.33      3.45 o
   1   4   7      634.07      593.55     12.40 o
   2   4   7       16.84       20.30      3.32 o
   3   4   7       30.43       29.78      3.52 o
   4   4   7       11.87       22.10      3.38 o
   5   4   7       24.03       24.99      4.27 o
   6   4   7      457.22      426.91     11.77 o
   7   4   7        0.78        2.33      4.02 o
   8   4   7       52.20       55.15      6.00 o
   9   4   7       18.89       29.59      5.42 o
  10   4   7        9.88       12.42      5.03 o
  11   4   7        5.82       10.40      5.22 o
  12   4   7       11.19       22.42      5.82 o
  13   4   7        7.14       15.04     10.01 o
  14   4   7        0.03       -1.05      7.52 o
  15   4   7       45.23       56.50      9.01 o
  16   4   7        8.39       15.95      8.22 o
  17   4   7        3.79       10.76      8.39 o
  18   4   7        4.35       33.20     18.65 o
 -20   5   7       12.94       50.19     21.82 o
 -19   5   7       17.56       12.91     17.16 o
 -18   5   7        6.58       33.70     12.68 o
 -17   5   7        0.02       23.56     17.72 o
 -16   5   7       18.37       32.05      9.32 o
 -15   5   7       28.28       43.47     11.19 o
 -14   5   7       94.17      109.35     18.09 o
 -13   5   7      128.31      127.09     12.85 o
 -12   5   7        1.63        4.01      8.29 o
 -11   5   7       27.36       29.65      6.24 o
 -10   5   7        6.18       20.01      4.72 o
  -9   5   7       98.24      103.81      9.69 o
  -8   5   7       10.12       18.66      4.29 o
  -7   5   7       95.08      106.01      6.30 o
  -6   5   7        2.16       11.43      5.33 o
  -5   5   7        0.00        4.99      3.59 o
  -4   5   7       13.43       18.81      4.05 o
  -3   5   7       95.11      122.07      6.39 o
  -2   5   7      110.99      113.82      6.19 o
  -1   5   7      339.22      354.43     10.01 o
   0   5   7       18.46       20.96      3.92 o
   1   5   7       82.02       85.24      5.68 o
   2   5   7      419.23      368.90     10.49 o
   3   5   7       87.59       82.14      4.99 o
   4   5   7       56.87       56.01      6.78 o
   5   5   7      261.14      246.25     10.96 o
   6   5   7       33.97       37.48      5.22 o
   7   5   7       25.19       21.58      5.32 o
   8   5   7       44.21       49.58      5.87 o
   9   5   7       47.34       35.51      5.69 o
  10   5   7        0.70       -2.88      4.70 o
  11   5   7       32.02       25.79      5.71 o
  12   5   7        1.99        7.21      7.37 o
  13   5   7        9.56       21.41     11.55 o
  14   5   7       22.87       28.69     11.96 o
  15   5   7        1.12       23.94     12.24 o
  16   5   7        6.25       10.26     10.68 o
  17   5   7       12.19       17.90     13.80 o
 -19   6   7        0.30       14.92     13.43 o
 -18   6   7        6.90       14.05      9.48 o
 -17   6   7        0.20       -3.48      8.23 o
 -16   6   7        0.04       27.23     12.31 o
 -15   6   7        0.37       15.69      8.50 o
 -14   6   7       13.66       29.94      9.03 o
 -13   6   7       67.31       84.58     11.46 o
 -12   6   7      163.77      152.91     14.29 o
 -11   6   7       60.83       52.36      7.82 o
 -10   6   7       68.48       56.07      7.04 o
  -9   6   7       95.72       95.03      9.85 o
  -8   6   7        1.64       11.37      4.59 o
  -7   6   7       11.47       14.27      4.52 o
  -6   6   7       34.88       34.73      5.09 o
  -5   6   7        2.28        6.29      4.17 o
  -4   6   7       68.42       67.60      5.79 o
  -3   6   7       32.15       27.03      4.63 o
  -2   6   7       18.28       21.41      4.64 o
  -1   6   7        0.00        8.04      4.10 o
   0   6   7        3.33       11.27      6.05 o
   1   6   7       65.86       64.33      8.22 o
   2   6   7       65.00       66.15      5.72 o
   3   6   7      168.33      163.94      9.35 o
   4   6   7      264.97      238.90     11.13 o
   5   6   7        5.89        7.48      6.03 o
   6   6   7        0.33        8.21      6.36 o
   7   6   7        7.12       16.33      6.79 o
   8   6   7       19.78       24.06      7.35 o
   9   6   7        3.34       10.38      6.83 o
  10   6   7        0.10       12.76      7.24 o
  11   6   7       60.25       57.31      9.33 o
  12   6   7        0.01        6.48      8.60 o
  13   6   7       45.85       38.68     10.22 o
  14   6   7        4.44        0.52     13.94 o
  15   6   7        4.99        2.23     35.06 o
 -18   7   7        3.39       26.48     12.68 o
 -17   7   7        3.75       39.07     30.96 o
 -16   7   7        2.26       -1.36      9.54 o
 -15   7   7        2.45        8.23     13.61 o
 -14   7   7        0.04       -3.26      8.24 o
 -13   7   7       40.18       37.70     10.30 o
 -12   7   7        0.98       -1.65     12.87 o
 -11   7   7      142.95      118.89     13.26 o
 -10   7   7        6.29        3.01      6.86 o
  -9   7   7       73.14       68.28      8.14 o
  -8   7   7        1.43       -2.75      5.04 o
  -7   7   7       68.75       64.07      7.36 o
  -6   7   7        5.52        4.14      5.91 o
  -5   7   7        1.31       -1.07      8.83 o
  -4   7   7       39.96       45.04      6.79 o
  -3   7   7       84.73       89.85      8.35 o
  -2   7   7        3.92       10.14      7.88 o
  -1   7   7       58.06       67.68     10.39 o
   0   7   7        3.39       15.54      6.39 o
   1   7   7       18.39       14.25      6.57 o
   2   7   7        0.80        2.29      6.41 o
   3   7   7       18.04       14.65      6.93 o
   4   7   7        0.04        5.51      6.52 o
   5   7   7        1.90        1.50      6.25 o
   6   7   7       60.27       46.43      8.92 o
   7   7   7        1.70        5.58      6.58 o
   8   7   7       18.20       26.37      7.79 o
   9   7   7       40.05       53.18      9.22 o
  10   7   7       20.91       31.16      9.11 o
  11   7   7        4.07       12.65      8.86 o
  12   7   7        0.07       12.69      9.09 o
  13   7   7        6.42        1.35      9.92 o
  14   7   7       13.84       39.16     16.41 o
 -15   8   7       12.83       18.28     14.92 o
 -14   8   7        1.70       26.86     17.53 o
 -13   8   7        0.04       14.17     21.26 o
 -12   8   7        0.01       38.79     25.74 o
 -11   8   7        4.21        1.49     17.16 o
 -10   8   7        1.57        6.73      9.93 o
  -9   8   7        2.18       12.03     10.12 o
  -8   8   7        8.63       18.97      6.43 o
  -7   8   7       70.17       63.32      7.90 o
  -6   8   7       26.09       27.60      6.84 o
  -5   8   7       41.20       36.23      7.13 o
  -4   8   7       24.42       29.75      8.75 o
  -3   8   7       46.63       48.42      7.61 o
  -2   8   7        8.11       15.25      6.32 o
  -1   8   7        8.58       13.29      6.44 o
   0   8   7       14.09       11.57      9.58 o
   1   8   7        9.15        3.78      6.87 o
   2   8   7        0.63        7.09      7.32 o
   3   8   7        0.07        5.60      6.85 o
   4   8   7        4.19        4.21      8.47 o
   5   8   7        0.20        6.78      7.00 o
   6   8   7       13.40       18.52      7.43 o
   7   8   7        0.22       14.58      7.39 o
   8   8   7        4.18       10.16      7.46 o
   9   8   7        1.74        7.14      9.59 o
  10   8   7        1.13       13.25      9.22 o
  11   8   7        0.26        0.00     14.92 o
 -11   9   7        4.65        8.58     19.77 o
 -10   9   7        2.89       23.29     12.76 o
  -9   9   7        0.05        8.50     11.58 o
  -8   9   7        7.07       41.27     13.24 o
  -7   9   7        3.45       12.81      6.90 o
  -6   9   7       17.70       12.35      7.09 o
  -5   9   7        1.66        4.42      6.82 o
  -4   9   7        1.49        4.37      6.65 o
  -3   9   7       13.66       22.93      7.32 o
  -2   9   7       44.53       58.11      8.59 o
  -1   9   7        0.45        5.05      7.67 o
   0   9   7        3.31       16.28      7.97 o
   1   9   7       22.89       24.03      8.28 o
   2   9   7        0.68        2.93      7.82 o
   3   9   7       50.25       55.18      9.76 o
   4   9   7        4.68        9.93      7.80 o
   5   9   7        7.49        9.94      7.64 o
   6   9   7        2.25        4.62     10.85 o
   7   9   7        0.05       13.45      8.34 o
  -9  10   7        7.93      -14.17     15.67 o
  -8  10   7        2.19        4.11     12.18 o
  -7  10   7        8.02       11.50      8.94 o
  -6  10   7       12.35        6.95      9.44 o
  -5  10   7       11.21       14.76      7.97 o
  -4  10   7       10.53       13.52      7.64 o
  -3  10   7       14.18       17.69      7.86 o
  -2  10   7        6.89       11.13      9.39 o
  -1  10   7        4.49        8.61      8.66 o
   0  10   7        1.37       14.33      8.72 o
   1  10   7       11.93       28.22      9.59 o
   2  10   7       16.04       14.98     11.94 o
 -23   0   8        1.17       -0.75     16.04 o
 -22   0   8        0.15        0.75     14.55 o
 -21   0   8        2.83       15.29     14.92 o
 -20   0   8       61.71       52.59     16.41 o
 -19   0   8       14.19       -3.36     11.94 o
 -18   0   8       62.59       60.05     16.04 o
 -17   0   8      149.80      123.73     12.77 o
 -16   0   8        6.15        4.66      7.65 o
 -15   0   8      271.24      255.82     15.85 o
 -14   0   8        2.05       -0.35      6.31 o
 -13   0   8       52.39       67.02      8.96 o
 -12   0   8      234.01      270.20     14.76 o
 -11   0   8      297.13      262.52     14.09 o
 -10   0   8      315.45      309.38     14.64 o
  -9   0   8       50.00       36.73      6.31 o
  -8   0   8      104.35      115.81      9.19 o
  -7   0   8      228.75      195.79     11.94 o
  -6   0   8      447.62      530.30     17.40 o
  -5   0   8       68.34       81.07      5.92 o
  -4   0   8    11028.71    11779.77    218.51 o
  -3   0   8     1954.14     2198.06     54.59 o
  -2   0   8     6720.75     6612.03    173.03 o
  -1   0   8      794.54      817.76     31.95 o
   0   0   8      172.57      193.93     10.20 o
   1   0   8      338.27      284.64     24.61 o
   2   0   8      348.47      288.55     10.52 o
   3   0   8        9.22        2.76      7.88 o
   4   0   8       10.75        8.82      4.12 o
   5   0   8       28.37       29.52      5.25 o
   6   0   8      823.43      758.86     17.81 o
   7   0   8       46.35       47.24      6.12 o
   8   0   8       12.25        9.32      8.95 o
   9   0   8      243.71      233.17     16.46 o
  10   0   8      287.52      276.35     23.50 o
  11   0   8      168.19      140.33     27.04 o
  12   0   8       72.64       68.22     13.24 o
  13   0   8        0.57        3.98      9.31 o
  14   0   8       32.20       39.00     11.83 o
  15   0   8       18.94       22.07     11.52 o
  16   0   8        7.10       16.28     12.19 o
  17   0   8        7.87       10.23     12.72 o
  18   0   8       32.43       59.68     23.50 o
 -23   1   8        8.44        8.58     16.04 o
 -22   1   8        1.27       -3.73     10.02 o
 -21   1   8        0.38       -9.10      9.10 o
 -20   1   8        0.76       -8.83      8.83 o
 -19   1   8       29.73       17.13      9.70 o
 -18   1   8        7.72        9.41      6.96 o
 -17   1   8       47.23       43.34      7.93 o
 -16   1   8        3.00       13.76      5.43 o
 -15   1   8       17.34       18.46      5.33 o
 -14   1   8       71.94       66.15      6.37 o
 -13   1   8        7.98        4.37      4.33 o
 -12   1   8       21.44       22.40      4.70 o
 -11   1   8       25.67       19.69      4.33 o
 -10   1   8       94.21      100.16      6.45 o
  -9   1   8      117.27      106.44      6.30 o
  -8   1   8       28.78       39.68      4.46 o
  -7   1   8      482.63      497.70     15.81 o
  -6   1   8        8.80       13.30      2.70 o
  -5   1   8        1.94        9.36      3.03 o
  -4   1   8      208.00      233.10      7.08 o
  -3   1   8     1598.11     1587.80     25.83 o
  -2   1   8       55.81       48.86      4.19 o
  -1   1   8      363.32      373.96      8.35 o
   0   1   8      378.78      415.37     14.10 o
   1   1   8       70.05       87.97      4.95 o
   2   1   8       57.65       77.98      4.65 o
   3   1   8      135.69      138.30      5.65 o
   4   1   8        0.48        7.06      2.96 o
   5   1   8       28.38       31.81      3.83 o
   6   1   8      133.88      119.16      5.68 o
   7   1   8       86.08       79.40      6.21 o
   8   1   8       54.59       49.30     12.38 o
   9   1   8      130.87      131.25      9.28 o
  10   1   8       33.52       30.77      7.16 o
  11   1   8      188.09      161.41     11.16 o
  12   1   8       31.57       41.48      7.84 o
  13   1   8      145.61      136.24     10.82 o
  14   1   8        0.07        9.86      7.08 o
  15   1   8        4.13       17.98      7.44 o
  16   1   8        2.34        4.74      7.69 o
  17   1   8       14.42       18.51      8.75 o
  18   1   8        3.55       13.60     11.63 o
 -23   2   8        3.47       13.80     17.16 o
 -22   2   8        5.11        7.49     10.80 o
 -21   2   8        0.31        3.56      9.60 o
 -20   2   8        3.45        7.83      9.23 o
 -19   2   8       15.67       23.19      9.60 o
 -18   2   8       79.79       71.52      9.09 o
 -17   2   8       47.59       58.15      8.43 o
 -16   2   8      348.99      329.31     16.19 o
 -15   2   8       15.27       20.80      6.33 o
 -14   2   8       74.34       85.50      7.22 o
 -13   2   8      273.52      261.07     10.62 o
 -12   2   8       76.88       72.49      6.35 o
 -11   2   8       68.28       67.85      5.75 o
 -10   2   8       36.81       38.91      4.71 o
  -9   2   8       75.71       72.16      5.60 o
  -8   2   8     1426.04     1393.48     16.26 o
  -7   2   8       22.80       32.29      3.06 o
  -6   2   8      244.11      242.31      6.09 o
  -5   2   8       12.41       10.47      2.72 o
  -4   2   8      268.83      289.49      6.96 o
  -3   2   8      622.29      619.45     10.01 o
  -2   2   8      926.42     1009.37     12.88 o
  -1   2   8       98.74      101.66      4.94 o
   0   2   8        1.25       10.52      3.08 o
   1   2   8      508.23      539.38     11.17 o
   2   2   8       52.72       58.44      4.33 o
   3   2   8      819.17      758.73     12.15 o
   4   2   8        2.52        3.68      3.18 o
   5   2   8      311.06      263.36      7.81 o
   6   2   8       38.01       31.23      4.93 o
   7   2   8      357.66      390.18     58.20 o
   8   2   8       12.77       20.86      4.69 o
   9   2   8       34.97       39.55      5.67 o
  10   2   8      146.50      132.22     15.56 o
  11   2   8       17.18       16.45      6.94 o
  12   2   8        4.34        3.21      6.47 o
  13   2   8      160.06      153.60     11.26 o
  14   2   8       11.34       19.88      7.40 o
  15   2   8        3.16       10.66      7.48 o
  16   2   8        1.24        7.47      8.46 o
  17   2   8        0.96       12.18      8.48 o
  18   2   8        0.12       39.99     16.93 o
 -21   3   8       26.09       30.96     13.80 o
 -20   3   8       83.51       85.83     12.39 o
 -19   3   8        3.91       21.13      8.92 o
 -18   3   8       82.94       76.31      9.48 o
 -17   3   8        7.78       14.56      7.82 o
 -16   3   8        8.21       15.12      6.38 o
 -15   3   8       18.58       17.90      6.44 o
 -14   3   8      138.32      123.03      8.28 o
 -13   3   8       11.76       24.77      5.05 o
 -12   3   8      256.15      245.41     10.01 o
 -11   3   8       61.07       60.28      5.75 o
 -10   3   8      109.03      101.06      6.66 o
  -9   3   8       24.47       32.49      4.01 o
  -8   3   8      339.53      313.11      8.74 o
  -7   3   8      414.85      415.42      8.44 o
  -6   3   8       48.29       44.99      3.62 o
  -5   3   8       22.01       23.77      3.22 o
  -4   3   8      594.29      547.22     12.38 o
  -2   3   8      380.10      342.36      8.12 o
  -1   3   8      559.24      599.67     13.08 o
   0   3   8       12.47       15.28      3.20 o
   1   3   8        1.05        6.52      3.13 o
   2   3   8      153.37      150.90      6.06 o
   3   3   8      106.10      114.74      5.50 o
   4   3   8        6.24        4.59      3.14 o
   5   3   8       17.27       14.52      4.28 o
   6   3   8       11.93       20.39      4.62 o
   7   3   8       51.40       56.82      5.99 o
   8   3   8       22.99       22.49      5.14 o
   9   3   8       36.08       38.78      9.92 o
  10   3   8        0.95        1.91      4.83 o
  11   3   8       54.96       43.66      7.62 o
  12   3   8      107.77       98.52      9.65 o
  13   3   8        9.07       13.81      9.48 o
  14   3   8       34.79       32.17      8.06 o
  15   3   8       10.86       23.06      8.56 o
  16   3   8       10.10       30.07      8.96 o
  17   3   8        0.08       13.14      9.93 o
 -20   4   8       12.58       31.29     10.01 o
 -19   4   8       36.64       41.15     10.09 o
 -18   4   8       16.21       27.68      9.22 o
 -17   4   8       95.05       96.58     12.66 o
 -16   4   8        6.10       11.22     15.11 o
 -15   4   8       22.72       25.55      8.18 o
 -14   4   8        0.01        1.75      7.06 o
 -13   4   8       22.08       33.80      9.09 o
 -12   4   8       15.91       18.22      5.84 o
 -11   4   8       22.29       19.49      5.57 o
 -10   4   8       53.47       74.83      7.48 o
  -9   4   8      112.21       99.95      6.93 o
  -8   4   8        3.75        3.68      3.77 o
  -7   4   8      118.68       99.91      5.13 o
  -6   4   8       20.07       22.67      3.45 o
  -5   4   8       11.10       17.06      3.29 o
  -4   4   8      115.18      120.00      5.26 o
  -3   4   8        6.09       11.86      2.98 o
  -2   4   8      141.69      129.59      5.47 o
  -1   4   8       56.98       58.99      4.27 o
   0   4   8      106.22      107.21      5.36 o
   1   4   8        9.20        4.12      3.25 o
   2   4   8       25.34       27.36      3.78 o
   3   4   8       48.76       47.01      4.34 o
   4   4   8       79.26       80.89      5.99 o
   5   4   8      237.27      223.70      9.04 o
   6   4   8       97.37       85.87      6.60 o
   7   4   8       45.97       41.04      5.56 o
   8   4   8       92.42       75.12      6.97 o
   9   4   8       96.04      109.05      7.90 o
  10   4   8        4.86       11.06      5.21 o
  11   4   8        0.51        0.38      7.09 o
  12   4   8       68.56       56.76      8.55 o
  13   4   8        1.04        8.03      7.01 o
  14   4   8       31.64       38.59      8.27 o
  15   4   8       41.73       48.31      9.57 o
  16   4   8       25.96       31.32     12.71 o
  17   4   8        0.79        5.59     16.41 o
 -21   5   8        3.26       39.54     14.92 o
 -19   5   8        7.74       13.61      9.51 o
 -18   5   8        3.70       12.81      8.92 o
 -17   5   8        1.92       17.27     10.07 o
 -16   5   8       37.13       46.60      9.75 o
 -15   5   8       22.40       42.23      8.92 o
 -14   5   8       80.06       99.90     11.72 o
 -13   5   8        0.41       20.50      7.90 o
 -12   5   8      265.01      204.28     12.04 o
 -11   5   8        3.28       10.96      6.43 o
 -10   5   8       69.52       73.92      7.99 o
  -9   5   8      107.18      107.56      7.59 o
  -8   5   8      149.90      144.86      7.19 o
  -7   5   8      123.48      141.35     10.07 o
  -6   5   8        0.01        0.36      3.88 o
  -5   5   8      231.63      194.37     14.77 o
  -4   5   8       41.62       44.02      6.71 o
  -3   5   8       43.41       47.98      5.12 o
  -2   5   8       23.20       20.64      4.52 o
  -1   5   8      348.54      352.91     10.52 o
   0   5   8      175.42      166.25      7.73 o
   1   5   8        2.56        3.92      3.93 o
   2   5   8       76.84       80.65      6.54 o
   3   5   8       71.27       71.82      7.09 o
   4   5   8      454.39      432.55     12.97 o
   5   5   8       49.52       47.51      5.76 o
   6   5   8       77.21       76.81      6.56 o
   7   5   8       42.19       52.26      5.99 o
   8   5   8        7.27       21.90      5.85 o
   9   5   8        5.70       18.55      5.28 o
  10   5   8       24.66       31.13      5.95 o
  11   5   8        5.02       10.97      5.61 o
  12   5   8       19.04       23.93      7.39 o
  13   5   8       24.28       20.65      9.26 o
  14   5   8        0.08       21.87     17.51 o
  15   5   8        0.51        9.50     19.12 o
  16   5   8        6.93       25.74     14.55 o
 -18   6   8        3.24       13.80     12.68 o
 -17   6   8        0.40       14.39     10.82 o
 -16   6   8        1.71       16.29     10.44 o
 -15   6   8       19.29       22.31     13.05 o
 -14   6   8        6.18        8.65      7.78 o
 -13   6   8       38.49       59.11     18.46 o
 -12   6   8       80.61       79.67     13.05 o
 -11   6   8      125.04      131.67     12.31 o
 -10   6   8       77.87       93.50      9.20 o
  -9   6   8       33.74       32.42      6.21 o
  -8   6   8        6.87        2.14      8.86 o
  -7   6   8       43.28       32.03      9.44 o
  -6   6   8       66.57       89.21      7.59 o
  -5   6   8       88.20       85.86      6.56 o
  -4   6   8        5.59        8.19      4.37 o
  -3   6   8        3.34       10.89      7.32 o
  -2   6   8        7.43       18.78      4.91 o
  -1   6   8       17.72       31.30      6.72 o
   0   6   8      237.41      234.96      9.66 o
   1   6   8      323.69      291.25     10.56 o
   2   6   8       23.25       27.31      6.08 o
   3   6   8      301.49      264.33     11.85 o
   4   6   8        1.19        2.00      5.42 o
   5   6   8      151.55      145.83      9.72 o
   6   6   8        3.10       13.11      6.86 o
   7   6   8       30.38       30.32      7.75 o
   8   6   8        8.37        8.10      7.08 o
   9   6   8       73.37       71.82      9.63 o
  10   6   8        0.69       16.43      7.73 o
  11   6   8       26.64       26.57      8.76 o
  12   6   8        4.53       12.86     17.62 o
  13   6   8        0.34        0.77      9.63 o
  14   6   8        5.16      -16.78     16.78 o
 -18   7   8        2.79       25.36     13.05 o
 -17   7   8        0.52       38.29     18.09 o
 -15   7   8        3.07        8.24      9.13 o
 -14   7   8        0.18       22.15      9.70 o
 -13   7   8        0.03       16.69      8.16 o
 -12   7   8        0.27        5.62     12.50 o
 -11   7   8       57.46       62.52     11.09 o
 -10   7   8        8.83       15.91      8.60 o
  -9   7   8      102.08      104.64      8.82 o
  -8   7   8        2.76       16.98      6.13 o
  -7   7   8       24.43       22.86      5.57 o
  -6   7   8       17.35       26.06      6.17 o
  -5   7   8        0.79       -1.31      5.38 o
  -4   7   8      130.70      132.07      9.24 o
  -3   7   8       89.71      106.30     13.24 o
  -2   7   8       53.00       52.82      7.41 o
  -1   7   8       53.29       60.37      7.81 o
   0   7   8       36.80       45.58      6.60 o
   1   7   8        3.59        0.09      6.31 o
   2   7   8       36.87       51.02      8.59 o
   3   7   8        1.02        1.34      8.12 o
   4   7   8       35.18       49.37      8.19 o
   5   7   8        3.32        9.43      6.98 o
   6   7   8        0.00        7.36      6.69 o
   7   7   8        1.75        6.81      8.59 o
   8   7   8        1.35       10.81      7.20 o
   9   7   8        9.42       27.75      8.24 o
  10   7   8        1.63       14.18      8.14 o
  11   7   8        5.71       17.50      9.70 o
  12   7   8        2.81        9.41     10.27 o
  13   7   8        1.15       23.13     16.41 o
 -13   8   8        0.10       28.72     23.13 o
 -12   8   8       25.61        1.86     22.38 o
 -11   8   8       10.11       19.02     19.40 o
 -10   8   8       12.21       20.51     16.41 o
  -9   8   8        2.11        4.43      7.61 o
  -8   8   8       45.91       48.55      9.21 o
  -7   8   8       10.17       22.66      7.55 o
  -6   8   8      240.92      221.58     12.12 o
  -5   8   8       26.61       37.92      7.48 o
  -4   8   8      254.20      237.98     12.66 o
  -3   8   8       22.58       30.57      7.40 o
  -2   8   8       18.55       31.92      6.98 o
  -1   8   8       13.23       23.60      6.52 o
   0   8   8       21.01       25.57      8.10 o
   1   8   8       33.68       42.09      8.82 o
   2   8   8        0.35       11.95      8.09 o
   3   8   8       28.89       27.25      8.00 o
   4   8   8       59.14       46.96      8.63 o
   5   8   8        0.23       10.90      7.15 o
   6   8   8        4.20        1.84      6.90 o
   7   8   8       13.15       23.51      7.63 o
   8   8   8        9.43       13.21     13.94 o
   9   8   8        0.81       17.85      8.24 o
  10   8   8        3.34       41.78     18.65 o
 -11   9   8       19.77       39.16     20.89 o
 -10   9   8       11.75       13.43     19.02 o
  -9   9   8       16.75       17.71     11.86 o
  -8   9   8        6.41       21.89     12.50 o
  -7   9   8        0.78       20.47      8.89 o
  -5   9   8        2.95        0.65      6.88 o
  -4   9   8       10.30       23.28      7.51 o
  -3   9   8       19.27       17.54      7.36 o
  -2   9   8        0.03       13.21      8.20 o
  -1   9   8       55.90       47.09      9.59 o
   0   9   8        6.64       11.17      8.14 o
   1   9   8        2.86       -0.52      7.28 o
   2   9   8        0.06       16.37      7.99 o
   3   9   8        5.09        6.52      8.04 o
   4   9   8        2.25        8.18      8.04 o
   5   9   8        2.05       23.59      8.19 o
   6   9   8        1.79       22.36      7.94 o
  -8  10   8        0.70        0.75     15.67 o
  -7  10   8        3.19       12.26     12.53 o
  -6  10   8       16.15       22.10      8.28 o
  -5  10   8        1.68       18.79      7.89 o
  -4  10   8       11.56       13.94      7.90 o
  -3  10   8       19.60       44.50     12.86 o
  -2  10   8        0.68       16.03      8.91 o
  -1  10   8        1.51       22.68     12.85 o
   0  10   8       26.07       14.74     11.52 o
   1  10   8       11.66       16.41     14.92 o
 -23   1   9        4.69       -1.49     15.29 o
 -22   1   9        1.78       -0.76     10.01 o
 -21   1   9        0.14       -2.74      9.10 o
 -20   1   9        0.00       -8.30      8.30 o
 -19   1   9        2.41        6.37      6.88 o
 -18   1   9       27.98       22.81      7.61 o
 -17   1   9      222.62      206.25     10.93 o
 -16   1   9        0.00        5.80      5.58 o
 -15   1   9      431.59      411.98     14.23 o
 -14   1   9       72.10       70.28      7.07 o
 -13   1   9       40.21       43.30      5.85 o
 -12   1   9       27.20       34.17      5.34 o
 -11   1   9       53.44       53.99      5.87 o
 -10   1   9       40.01       48.04      5.43 o
  -9   1   9       82.19       76.21      5.99 o
  -8   1   9        6.04        8.68      4.13 o
  -7   1   9      196.56      223.88      6.65 o
  -6   1   9       71.35       80.42      4.06 o
  -5   1   9      156.52      190.24      5.80 o
  -4   1   9        0.34        8.44      3.08 o
  -3   1   9      237.98      247.81      6.95 o
  -2   1   9      307.37      278.46      7.51 o
  -1   1   9       11.28        9.51      3.32 o
   0   1   9       83.57       89.23      5.06 o
   1   1   9      406.67      427.22      9.41 o
   2   1   9       14.47       20.97      3.55 o
   3   1   9       14.69       18.16      3.60 o
   4   1   9      107.46      109.79      5.79 o
   5   1   9      112.91      105.60      5.82 o
   6   1   9      281.03      270.10     29.01 o
   7   1   9       24.54       23.03      4.91 o
   8   1   9       29.38       23.88      5.12 o
   9   1   9      232.99      207.22     11.87 o
  10   1   9       53.05       50.14      8.15 o
  11   1   9       10.23       12.18      6.57 o
  12   1   9        0.17        1.72      7.05 o
  13   1   9       52.92       62.25      8.98 o
  14   1   9        0.00       15.16      7.35 o
  15   1   9        0.67        2.76      7.53 o
  16   1   9        3.55        8.13      8.28 o
  17   1   9        1.45       13.39      8.99 o
 -23   2   9        0.21        2.98     15.29 o
 -22   2   9        3.16       16.27     11.42 o
 -21   2   9        0.86       -7.04      9.22 o
 -20   2   9        0.78        3.35      8.88 o
 -19   2   9        9.86       17.68      7.49 o
 -18   2   9       11.35        9.70      6.89 o
 -17   2   9        0.45       -0.94      6.31 o
 -16   2   9        8.39       11.72      5.24 o
 -15   2   9       42.12       37.54      6.28 o
 -14   2   9       95.37       85.92      7.60 o
 -13   2   9      422.67      400.49     13.36 o
 -12   2   9      172.04      190.98      9.61 o
 -11   2   9      441.32      388.76     12.92 o
 -10   2   9       20.68       28.49      4.77 o
  -9   2   9      193.36      164.74      8.06 o
  -8   2   9      103.25       92.35      6.51 o
  -7   2   9       21.26       25.44      3.96 o
  -6   2   9      122.21      138.10      5.23 o
  -5   2   9      146.07      164.20      5.72 o
  -4   2   9      302.27      307.89      7.59 o
  -3   2   9        1.05        6.52      3.11 o
  -2   2   9      254.11      271.52      7.43 o
  -1   2   9      340.52      344.65      8.49 o
   0   2   9       62.32       79.38      4.99 o
   1   2   9      505.07      472.51     10.02 o
   2   2   9      153.58      148.82      6.40 o
   3   2   9      302.15      295.74      8.52 o
   4   2   9        2.30       14.79      3.95 o
   5   2   9      428.85      401.09     11.93 o
   6   2   9        5.21        7.96      6.22 o
   7   2   9        1.34        6.06      4.71 o
   8   2   9        5.81       11.51      5.02 o
   9   2   9        4.12       -1.24      7.02 o
  10   2   9       78.19       64.11      8.21 o
  11   2   9       40.40       39.49      7.60 o
  12   2   9       30.77       40.46      8.19 o
  13   2   9       26.34       33.87      8.08 o
  14   2   9       17.46       27.82      7.70 o
  15   2   9        2.81        2.98      8.71 o
  16   2   9        8.00       21.44      8.25 o
  17   2   9        0.05       -0.63     12.69 o
 -21   3   9        0.80       35.43     14.17 o
 -20   3   9        5.73       10.01      9.22 o
 -19   3   9        3.70       16.08     12.31 o
 -18   3   9       12.21       20.12      9.22 o
 -17   3   9        5.13        2.48      6.50 o
 -16   3   9       14.27       33.77      7.09 o
 -15   3   9       53.64       55.28      6.52 o
 -14   3   9       28.11       15.74      5.29 o
 -13   3   9       12.40       11.83      4.88 o
 -12   3   9        3.15        8.53      4.63 o
 -11   3   9        0.11        4.85      4.17 o
 -10   3   9       24.47       23.36      5.71 o
  -9   3   9      178.86      192.87      9.11 o
  -8   3   9       61.98       66.92      6.28 o
  -7   3   9      112.81      123.62      6.18 o
  -6   3   9        5.21       10.16      3.15 o
  -5   3   9        0.02        1.44      2.93 o
  -4   3   9       99.34       98.66      5.04 o
  -3   3   9       67.99       69.07      4.46 o
  -2   3   9      515.01      472.30      9.87 o
  -1   3   9        0.33        8.35      3.37 o
   0   3   9      865.91      811.95     17.24 o
   1   3   9        4.83       12.17      3.72 o
   2   3   9        0.26        1.69      3.46 o
   3   3   9       18.36       27.07      3.97 o
   4   3   9      188.74      203.54     14.03 o
   5   3   9        0.70       -1.05      4.50 o
   6   3   9        2.27        3.35      5.03 o
   7   3   9       79.59       70.39      6.84 o
   8   3   9        3.45        9.90      5.14 o
   9   3   9        3.73       12.00      5.36 o
  10   3   9       23.25       27.97      5.85 o
  11   3   9       45.99       57.89      8.65 o
  12   3   9       21.43       23.13      9.31 o
  13   3   9        8.66       15.59      7.54 o
  14   3   9        0.64       12.39      7.66 o
  15   3   9        0.04       10.95      8.31 o
  16   3   9       17.19       36.57      9.33 o
 -21   4   9       20.15       55.58     16.41 o
 -20   4   9       29.09       48.70     10.92 o
 -19   4   9       76.96       81.48     12.39 o
 -18   4   9       25.99       46.51     10.25 o
 -17   4   9      324.51      291.96     19.64 o
 -16   4   9       13.87       24.02      8.50 o
 -15   4   9       68.37       70.53     11.04 o
 -14   4   9       14.21       26.41      6.23 o
 -13   4   9       14.89       19.80      6.20 o
 -12   4   9       32.23       44.19      7.05 o
 -11   4   9      171.24      163.81     10.80 o
 -10   4   9       35.93       38.80      6.65 o
  -9   4   9      100.16       89.54      8.44 o
  -8   4   9      297.56      296.37     10.98 o
  -7   4   9      129.04      119.43      7.76 o
  -6   4   9       54.27       61.91      4.66 o
  -5   4   9       74.19       81.87      5.73 o
  -4   4   9      260.13      246.86      7.61 o
  -3   4   9       32.49       34.05      4.20 o
  -2   4   9        2.89        6.98      3.35 o
   0   4   9      279.76      289.00      8.44 o
   1   4   9       14.20       17.55      3.97 o
   2   4   9      686.77      627.70     12.41 o
   3   4   9       89.26       98.19      6.85 o
   4   4   9      328.90      331.81     11.08 o
   5   4   9       35.22       42.04      5.63 o
   6   4   9       19.46       13.20      4.88 o
   7   4   9        0.09       11.21      6.09 o
   8   4   9      256.82      248.71     10.87 o
   9   4   9       39.17       34.17      6.15 o
  10   4   9        6.70       21.44      5.79 o
  11   4   9       35.94       34.06      6.45 o
  12   4   9       40.93       41.05      8.40 o
  13   4   9        0.01        9.73      7.39 o
  14   4   9       33.25       53.00      9.66 o
  15   4   9        2.03       21.47      8.74 o
  16   4   9        1.89       14.80     13.43 o
 -20   5   9        0.01       34.69     14.17 o
 -19   5   9        7.53       28.28     14.36 o
 -18   5   9        1.36        5.27      8.43 o
 -17   5   9        1.74        8.33      9.70 o
 -16   5   9       41.76       60.43     10.46 o
 -15   5   9        2.70        4.04      7.49 o
 -14   5   9       25.38       30.35      9.51 o
 -13   5   9       88.72       88.72      8.79 o
 -12   5   9        2.87       14.74      5.96 o
 -11   5   9       10.75       14.86      6.28 o
 -10   5   9      199.22      166.03     11.34 o
  -9   5   9        0.01        0.14      5.90 o
  -8   5   9      115.77      125.09      8.30 o
  -7   5   9      177.21      155.77      9.17 o
  -6   5   9       50.04       65.58      6.05 o
  -5   5   9      178.69      172.73      8.11 o
  -4   5   9      249.04      255.06      9.41 o
  -3   5   9        1.51        6.52      4.23 o
  -2   5   9       33.97       36.53      5.59 o
  -1   5   9      159.84      134.76      7.41 o
   1   5   9       65.43       69.09      6.18 o
   2   5   9       11.43       14.06      5.75 o
   3   5   9       44.28       39.89      6.79 o
   4   5   9       15.64       12.21      5.70 o
   5   5   9       10.02       12.63      4.79 o
   6   5   9       53.38       50.10      5.98 o
   7   5   9        1.43        8.74      4.94 o
   8   5   9        0.73       11.43      5.01 o
   9   5   9       63.90       61.41      6.94 o
  10   5   9        0.00        7.51      6.16 o
  11   5   9       30.23       28.65      6.83 o
  12   5   9        4.99       14.06      7.70 o
  13   5   9       17.76       50.32     15.07 o
  14   5   9       16.34       24.34      8.68 o
  15   5   9        0.15       27.97     14.55 o
 -18   6   9        1.81       26.31     11.00 o
 -17   6   9        6.38       13.34      9.23 o
 -16   6   9        1.09       -0.42      8.77 o
 -15   6   9       53.24       65.65     10.66 o
 -14   6   9       39.96       41.72      9.34 o
 -13   6   9      212.03      196.45     15.77 o
 -12   6   9        8.86       20.37      6.76 o
 -11   6   9        0.11       10.30      6.27 o
 -10   6   9      102.66      103.88     10.46 o
  -9   6   9        0.19        3.42      6.36 o
  -8   6   9       36.66       27.94      6.25 o
  -7   6   9       39.08       44.45      6.93 o
  -6   6   9       22.44       23.17      5.34 o
  -5   6   9       80.40       92.58     10.34 o
  -4   6   9       24.33       20.31      7.74 o
  -3   6   9       26.95       33.30      7.49 o
  -2   6   9        0.76        4.22      5.16 o
  -1   6   9       71.12       58.87      8.91 o
   0   6   9        0.11       -2.02      5.36 o
   1   6   9      655.99      555.34     17.93 o
   2   6   9       13.18       21.74      7.57 o
   3   6   9       70.90       65.69     10.28 o
   4   6   9        0.33        2.79      5.60 o
   5   6   9        6.48       12.30      5.72 o
   6   6   9       11.33       12.11      6.95 o
   7   6   9       36.52       50.20      8.54 o
   8   6   9        0.33        9.45      7.51 o
   9   6   9        0.00        6.57     10.08 o
  10   6   9       21.05       24.67      8.12 o
  11   6   9        0.52        5.92      8.14 o
  12   6   9        2.56       -2.30      8.87 o
 -17   7   9        3.02       28.72     14.17 o
 -16   7   9       10.38       49.14     20.89 o
 -15   7   9        7.53       12.69     10.26 o
 -14   7   9        1.67       -2.07     14.36 o
 -13   7   9        0.00       16.77      8.33 o
 -12   7   9       13.48       27.84     14.36 o
 -11   7   9       21.35       34.38      8.31 o
 -10   7   9       22.87       25.00      7.79 o
  -9   7   9        2.85       14.39     12.43 o
  -8   7   9        0.68        8.89      6.00 o
  -7   7   9       32.34       49.35     13.22 o
  -6   7   9        0.02       12.23      5.09 o
  -5   7   9      169.27      174.80     13.38 o
  -3   7   9      218.78      214.84     11.46 o
  -2   7   9       72.81       80.69      9.53 o
  -1   7   9        6.14        6.71      5.81 o
   0   7   9       38.03       33.42      7.73 o
   1   7   9        1.86        4.17      8.07 o
   2   7   9      193.51      178.33     14.07 o
   3   7   9        3.78       12.99      7.01 o
   4   7   9       12.00       17.92      7.39 o
   5   7   9       18.55       16.44      7.20 o
   6   7   9       15.53       19.64      7.40 o
   7   7   9        0.01        4.52      7.21 o
   8   7   9        0.04        7.76      6.90 o
   9   7   9        1.14        9.11      7.71 o
  10   7   9        3.57       22.55      8.55 o
  11   7   9       11.30       19.02     13.05 o
  12   7   9        2.38        8.58     15.29 o
 -13   8   9        2.53       40.66     16.78 o
 -12   8   9        6.71      -11.56     16.78 o
 -11   8   9        0.04      -16.78     16.78 o
 -10   8   9       20.10       18.65     15.67 o
  -9   8   9       12.55       32.28     28.91 o
  -8   8   9        0.73       22.68      9.56 o
  -7   8   9        0.80       22.21     13.94 o
  -6   8   9        4.80       15.12      9.32 o
  -5   8   9       47.06       60.54      7.90 o
  -4   8   9       32.96       47.84      7.48 o
  -3   8   9       20.84       39.11      7.20 o
  -2   8   9       35.92       47.38      7.74 o
  -1   8   9        0.59        4.18      6.81 o
   0   8   9        0.24        9.47      7.53 o
   1   8   9        3.25        3.65      7.44 o
   2   8   9       15.86       35.41      8.44 o
   3   8   9        0.29        7.05      7.06 o
   4   8   9        0.51       11.12      8.77 o
   5   8   9        0.87       14.25      7.24 o
   6   8   9        4.63       26.13      7.98 o
   7   8   9        0.00        7.87      7.07 o
   8   8   9       12.27       33.58      8.81 o
   9   8   9        0.09       20.14     12.31 o
  -9   9   9       73.40      111.53     22.38 o
  -8   9   9        1.31       21.00      9.03 o
  -7   9   9        9.84       18.66      8.96 o
  -6   9   9        4.38        9.21      8.40 o
  -5   9   9        3.14       13.96      7.64 o
  -4   9   9        8.27       31.52      9.10 o
  -3   9   9        1.33        7.51      6.96 o
  -2   9   9        0.41        6.62      8.15 o
  -1   9   9        6.42       16.92      7.95 o
   0   9   9        0.17        9.82      8.35 o
   1   9   9       25.46       25.96      8.39 o
   2   9   9       14.16       30.49      9.01 o
   3   9   9       22.01       34.81      9.09 o
   4   9   9        0.41       13.75      7.80 o
   5   9   9       24.26       38.79     16.04 o
  -7  10   9        2.59        9.70     15.29 o
  -6  10   9        1.01       26.28     10.06 o
  -5  10   9        4.02       23.01     10.17 o
  -4  10   9        9.79       34.89      9.37 o
  -3  10   9        0.00       12.93     11.26 o
  -2  10   9       17.38       38.42     16.78 o
  -1  10   9        0.29        7.83     13.43 o
 -22   0  10        2.13        2.24     14.92 o
 -21   0  10       39.91       21.63     15.29 o
 -20   0  10       43.60       53.34     16.41 o
 -19   0  10        8.85       16.78     13.05 o
 -18   0  10       49.79       56.39     12.50 o
 -17   0  10       21.38       26.65      9.10 o
 -16   0  10        3.35        0.47      7.90 o
 -15   0  10        2.40        9.79      8.30 o
 -14   0  10       68.34       74.42     10.68 o
 -13   0  10      104.72       90.51     10.80 o
 -12   0  10       72.05       55.31      9.10 o
 -11   0  10      144.23      123.64     11.38 o
 -10   0  10       68.47       69.95      8.96 o
  -9   0  10       23.50       21.41      6.63 o
  -8   0  10     1325.35     1306.74     58.00 o
  -7   0  10      149.40      124.01     11.07 o
  -6   0  10      208.96      215.63     13.04 o
  -5   0  10      768.64      827.91     20.63 o
  -4   0  10      344.27      381.11     16.46 o
  -3   0  10        5.84        6.20      4.93 o
  -2   0  10        5.99        9.99      4.80 o
  -1   0  10      364.22      373.06     12.98 o
   0   0  10      179.96      182.52     17.38 o
   1   0  10      409.87      403.84     13.74 o
   2   0  10       24.83       28.30      5.88 o
   3   0  10       56.68       50.75      6.56 o
   4   0  10       30.01       21.49      5.87 o
   5   0  10       32.98       18.38     14.22 o
   6   0  10       31.97       31.68      6.73 o
   7   0  10       23.72       22.87      9.71 o
   8   0  10      237.90      206.25     26.30 o
   9   0  10      286.46      262.28     18.70 o
  10   0  10       57.62       41.39     11.20 o
  11   0  10       35.83       32.84     10.84 o
  12   0  10        3.46        6.94      9.77 o
  13   0  10        4.53        8.88     10.84 o
  14   0  10        4.03       -1.86     11.11 o
  15   0  10        1.78        4.81     12.41 o
  16   0  10       41.30       33.77     14.59 o
 -23   1  10        0.04        4.85     16.04 o
 -22   1  10        0.21        2.31     10.28 o
 -21   1  10        7.59       12.01      9.72 o
 -20   1  10       20.27       35.52     10.94 o
 -19   1  10       61.50       55.10      8.97 o
 -18   1  10        6.35        1.83      6.50 o
 -17   1  10      146.11      139.23      9.67 o
 -16   1  10       43.00       41.51      6.83 o
 -15   1  10      131.46      129.90      9.26 o
 -14   1  10      155.57      154.55      9.69 o
 -13   1  10       74.83       88.04      7.86 o
 -12   1  10      453.30      426.91     13.98 o
 -11   1  10      119.03      123.37      8.15 o
 -10   1  10       50.18       51.64      6.01 o
  -9   1  10        8.98       18.31      4.70 o
  -8   1  10       78.21       76.79      6.47 o
  -7   1  10       10.69        9.26      4.41 o
  -6   1  10      114.89      139.14      6.29 o
  -5   1  10       50.23       64.50      4.47 o
  -4   1  10      183.98      183.31      9.73 o
  -3   1  10      207.45      233.13      7.17 o
  -2   1  10       27.01       36.75      4.16 o
  -1   1  10      699.62      682.56     11.93 o
   0   1  10        8.40       18.48      3.83 o
   1   1  10      266.00      267.20      8.20 o
   2   1  10       11.80       19.06      3.87 o
   3   1  10      246.18      228.62      7.94 o
   4   1  10      309.24      277.82     12.96 o
   5   1  10      183.59      163.76      8.14 o
   6   1  10       23.59       29.53      5.51 o
   7   1  10      552.27      501.43     15.16 o
   8   1  10      552.93      459.03     24.50 o
   9   1  10       39.07       50.81      7.97 o
  10   1  10        0.11        0.69      6.27 o
  11   1  10       27.41       23.22      7.33 o
  12   1  10       32.53       35.67      8.28 o
  13   1  10        0.03       11.30      7.37 o
  14   1  10        0.20        1.05      7.65 o
  15   1  10        2.84        3.52      8.89 o
  16   1  10       32.20       35.71      9.59 o
 -22   2  10        0.38       -9.70     13.80 o
 -21   2  10        2.30       -1.25      9.07 o
 -20   2  10        3.14        8.26      7.39 o
 -19   2  10       25.65       15.06      7.71 o
 -18   2  10        8.12       16.06     10.19 o
 -17   2  10        2.72        6.01      6.43 o
 -16   2  10       71.12       59.54      6.98 o
 -15   2  10       32.50       33.80      6.23 o
 -14   2  10      341.15      317.72     12.84 o
 -13   2  10       19.12       17.86      5.86 o
 -12   2  10      158.53      139.95      8.93 o
 -11   2  10      242.86      229.41     10.53 o
 -10   2  10       95.18      112.10      7.82 o
  -9   2  10       67.57       66.66      6.40 o
  -8   2  10        9.49       13.35      4.88 o
  -7   2  10      246.76      227.68      9.81 o
  -6   2  10        3.55       14.32      3.89 o
  -5   2  10       38.01       36.28      4.01 o
  -4   2  10       41.68       39.87      4.17 o
  -3   2  10      139.33      144.70      6.15 o
  -2   2  10       82.48       84.48      5.28 o
  -1   2  10      133.91      121.14      6.07 o
   0   2  10       14.91       19.19      3.96 o
   1   2  10      201.55      184.20      7.25 o
   2   2  10       23.16       20.99      4.26 o
   3   2  10       11.69        6.65      6.42 o
   4   2  10       24.92       27.92      4.81 o
   5   2  10       19.82       20.51      5.56 o
   6   2  10        4.10        1.39      5.01 o
   7   2  10        0.99        0.39      5.24 o
   8   2  10      155.17      136.00      8.93 o
   9   2  10       28.26       33.47      7.49 o
  10   2  10        3.87        1.84      6.44 o
  11   2  10        1.25        1.93      8.94 o
  12   2  10       38.54       23.96      8.05 o
  13   2  10        3.67        2.96      7.07 o
  14   2  10        2.28        9.53      8.18 o
  15   2  10        2.92       23.00     12.71 o
  16   2  10        0.03        9.32     17.16 o
 -21   3  10        5.24        2.70     11.75 o
 -20   3  10       52.90       45.48     11.26 o
 -19   3  10        0.01        9.70      9.14 o
 -18   3  10       71.93       69.25     11.30 o
 -17   3  10        7.21       16.08      9.88 o
 -16   3  10        2.08       11.67      6.43 o
 -15   3  10        7.00       15.37      5.31 o
 -14   3  10       96.91       93.46      7.85 o
 -13   3  10       39.63       46.11      6.29 o
 -12   3  10        0.91       -0.68      4.59 o
 -11   3  10      140.19      169.74      9.34 o
 -10   3  10      224.15      223.50     10.35 o
  -9   3  10      497.54      480.21     14.47 o
  -8   3  10      206.79      195.10      9.66 o
  -7   3  10        6.24        9.14      5.00 o
  -6   3  10      330.96      283.92      9.15 o
  -5   3  10       36.91       24.86      5.01 o
  -4   3  10       31.39       33.76      4.14 o
  -3   3  10       64.09       53.88      5.59 o
  -2   3  10        1.68        7.80      3.60 o
  -1   3  10        2.33        4.26      3.49 o
   0   3  10        1.43        6.82      3.77 o
   1   3  10       71.07       81.16      5.70 o
   2   3  10       67.25       65.34      5.81 o
   3   3  10      456.46      450.21     11.18 o
   4   3  10      493.07      414.09     12.73 o
   5   3  10       27.75       32.16      6.15 o
   6   3  10      395.67      365.99     12.63 o
   7   3  10      237.97      220.32     10.44 o
   8   3  10       33.88       34.94      6.27 o
   9   3  10        2.71        0.95      5.20 o
  10   3  10       74.96       68.18      9.03 o
  11   3  10      113.17       98.33     18.20 o
  12   3  10       21.67       33.24      8.18 o
  13   3  10        2.82       19.48      7.91 o
  14   3  10       13.07       22.77      8.58 o
  15   3  10        0.21       15.21      8.46 o
 -21   4  10        4.50        6.34     14.17 o
 -19   4  10        0.01       13.52     11.75 o
 -18   4  10        0.67       13.99      8.97 o
 -17   4  10        3.92        1.42      8.02 o
 -16   4  10        2.74        5.69      8.02 o
 -15   4  10       44.09       58.89     10.42 o
 -14   4  10       61.16       54.51      7.84 o
 -13   4  10       41.30       38.90      7.32 o
 -12   4  10       13.43       12.05      6.02 o
 -11   4  10       43.77       47.73      7.46 o
 -10   4  10      247.97      252.40     13.39 o
  -9   4  10       70.44       76.82      8.88 o
  -8   4  10       86.49       75.54      9.45 o
  -7   4  10        7.20       13.73      5.44 o
  -6   4  10      293.93      274.30     11.68 o
  -5   4  10      167.04      179.41      7.13 o
  -4   4  10      195.29      193.77      7.33 o
  -3   4  10       33.69       42.54      4.63 o
  -2   4  10        8.76       11.70      3.94 o
  -1   4  10        7.76       10.72      3.91 o
   0   4  10       37.73       38.30      4.60 o
   1   4  10      237.37      243.45      8.55 o
   2   4  10      175.36      179.34      7.91 o
   3   4  10      134.81      132.19      8.00 o
   4   4  10       20.94       25.30      5.64 o
   5   4  10       39.31       51.66      6.12 o
   6   4  10       12.92       16.21      5.21 o
   7   4  10       12.02        9.75      5.55 o
   8   4  10        0.19       -0.43      5.15 o
   9   4  10        6.78        3.55      8.23 o
  10   4  10       95.99      103.74     18.70 o
  11   4  10        5.02       13.65      7.27 o
  12   4  10       16.11       14.39      7.82 o
  13   4  10        4.72       10.34      7.55 o
  14   4  10        2.59       17.37      8.49 o
  15   4  10        3.26       23.09     11.38 o
 -20   5  10       12.05       26.86     14.17 o
 -18   5  10        2.27       10.43     19.58 o
 -17   5  10       11.26        7.54      8.95 o
 -16   5  10        0.63       13.26      8.13 o
 -15   5  10        4.93       17.07      8.50 o
 -14   5  10        0.49        8.02      7.91 o
 -13   5  10      143.24      126.83     10.46 o
 -12   5  10        1.70        1.16      5.81 o
 -11   5  10       49.43       69.83      8.71 o
 -10   5  10       27.75       26.01      7.16 o
  -9   5  10        5.73        3.58      6.21 o
  -8   5  10       13.61        8.33      6.63 o
  -7   5  10       15.33        7.25      5.55 o
  -6   5  10        2.55       10.74      5.64 o
  -5   5  10       54.28       58.03      6.17 o
  -4   5  10       40.76       49.24      5.85 o
  -3   5  10      190.81      169.24      8.44 o
  -2   5  10      128.33      104.08      7.25 o
  -1   5  10       83.72       87.99      6.97 o
   0   5  10      358.06      300.28     11.00 o
   1   5  10      230.07      190.35      9.14 o
   2   5  10        9.02       15.38      6.20 o
   3   5  10      377.44      343.66     12.33 o
   4   5  10       23.89       15.11      6.15 o
   5   5  10       21.25       29.99      6.64 o
   6   5  10      112.58      101.21      8.88 o
   7   5  10       20.01       23.22      5.58 o
   8   5  10        1.65       15.29      6.64 o
   9   5  10       10.78       10.50      5.79 o
  10   5  10        1.42        8.45      7.70 o
  11   5  10        2.12       16.30      6.23 o
  12   5  10       22.91       36.89     12.10 o
  13   5  10        1.27       -1.52      7.80 o
  14   5  10        6.37       12.95     10.89 o
 -17   6  10        4.69       15.34     18.46 o
 -16   6  10        1.82       -0.46      8.30 o
 -15   6  10        6.57       12.09      8.16 o
 -14   6  10        3.36       22.38      8.69 o
 -13   6  10       17.57       23.46      8.43 o
 -12   6  10       79.96       95.41      9.75 o
 -11   6  10      175.21      151.55     12.17 o
 -10   6  10       26.24       50.65      8.66 o
  -9   6  10      158.94      159.77     12.07 o
  -8   6  10       26.63       27.00      7.78 o
  -7   6  10       68.50       75.55      7.84 o
  -6   6  10       80.12       99.10      8.59 o
  -5   6  10       57.65       66.49      6.58 o
  -4   6  10      179.13      187.41      9.40 o
  -3   6  10      247.23      258.62     10.77 o
  -2   6  10       92.99       82.40      7.18 o
  -1   6  10        0.27       -0.91      4.94 o
   0   6  10        4.38        7.43      5.28 o
   1   6  10        0.11       -1.67      5.31 o
   2   6  10       14.93       21.61      6.16 o
   3   6  10       11.19        8.32      5.74 o
   4   6  10       30.18       24.30      6.33 o
   5   6  10       23.90       28.36      6.71 o
   6   6  10       30.92       31.15      6.95 o
   7   6  10       11.92       14.00      7.38 o
   8   6  10        8.12       16.97      7.42 o
   9   6  10        2.04        7.49      6.91 o
  10   6  10        1.47       17.36     11.38 o
  11   6  10        2.40        2.71      8.71 o
 -17   7  10       18.18       30.96     14.17 o
 -16   7  10        0.11        8.58     12.31 o
 -15   7  10        0.67       18.31      9.22 o
 -14   7  10        3.23        9.26      8.54 o
 -13   7  10       14.58      -10.82     15.29 o
 -12   7  10       29.69       36.30     11.89 o
 -11   7  10        4.83       13.74      7.75 o
 -10   7  10       58.54       49.32      9.83 o
  -9   7  10        2.57       10.09      7.67 o
  -8   7  10       59.58       80.96      9.68 o
  -7   7  10       69.87       64.28      7.98 o
  -6   7  10       45.45       52.19      7.36 o
  -5   7  10        0.73        8.45      5.17 o
  -4   7  10       17.85       23.63      6.27 o
  -3   7  10       68.32       67.78      6.92 o
  -2   7  10       21.45       30.14      6.98 o
  -1   7  10      193.73      182.35     11.18 o
   0   7  10        0.34       12.33      7.08 o
   1   7  10        0.43        3.51      6.77 o
   2   7  10        9.46       29.80      7.71 o
   3   7  10        1.92        8.77      7.02 o
   4   7  10        3.63        6.98      6.84 o
   5   7  10       25.41       28.23      7.82 o
   6   7  10        2.14        3.60      6.86 o
   7   7  10        5.41       17.54      7.47 o
   8   7  10       15.51       27.93      7.95 o
   9   7  10        1.46       19.64      7.94 o
  10   7  10        0.70        7.09     12.68 o
  11   7  10        0.21       24.62     13.43 o
 -13   8  10       18.88       48.12     18.28 o
 -12   8  10       10.96       19.40     16.41 o
 -11   8  10       15.37       20.51     17.16 o
 -10   8  10        6.66        8.18     10.54 o
  -9   8  10        0.02       -8.87      9.32 o
  -8   8  10        0.01        4.35     11.00 o
  -7   8  10       32.89       34.06      8.79 o
  -6   8  10       13.25       18.27      8.17 o
  -5   8  10       69.88       75.63     10.39 o
  -3   8  10      117.44      120.44     10.23 o
  -2   8  10       16.32       24.18      8.01 o
  -1   8  10       13.08       18.54      7.88 o
   0   8  10       23.73       29.71      8.31 o
   1   8  10        9.66       15.43      7.89 o
   2   8  10       10.14       14.95      7.57 o
   3   8  10        3.31        8.79      7.26 o
   4   8  10        0.00       13.76      7.81 o
   5   8  10        2.68       13.95      7.74 o
   6   8  10        6.95       19.51     12.72 o
   7   8  10        3.89       12.96      9.75 o
  -9   9  10        0.11       28.35     16.41 o
  -8   9  10        0.96       23.27     12.31 o
  -7   9  10        0.69       19.76     11.16 o
  -6   9  10        4.84       11.80     10.25 o
  -5   9  10        6.07       24.81      9.25 o
  -4   9  10       23.22       43.01      8.16 o
  -3   9  10        0.19        9.10      8.04 o
  -2   9  10       53.33       59.48     10.30 o
  -1   9  10        5.00       15.41      8.55 o
   0   9  10       15.32       20.67      8.56 o
   1   9  10        0.02       13.18      8.26 o
   2   9  10       40.54       46.03      9.65 o
   3   9  10        5.90       24.24     15.29 o
  -3  10  10       14.00       31.33     14.92 o
 -22   1  11        0.26       10.07     14.17 o
 -21   1  11        0.52       13.96     10.26 o
 -20   1  11        0.12        7.14      7.60 o
 -19   1  11        4.16        8.06      7.42 o
 -18   1  11        2.42        9.45      5.95 o
 -17   1  11        6.94       15.35      5.72 o
 -16   1  11       10.31        6.66      5.75 o
 -15   1  11       78.64       71.49      7.69 o
 -14   1  11      388.11      372.82     14.24 o
 -13   1  11      372.56      376.56     14.11 o
 -12   1  11      887.27      764.54     19.06 o
 -11   1  11        5.83       11.67      5.72 o
 -10   1  11      190.88      194.02     10.09 o
  -9   1  11      466.30      434.03     13.79 o
  -8   1  11      345.66      322.49     11.96 o
  -7   1  11       44.14       42.15      5.92 o
  -6   1  11      190.69      202.07      9.51 o
  -5   1  11      224.27      208.54      7.18 o
  -4   1  11        9.45       10.22      3.64 o
  -3   1  11        2.65        7.27      3.61 o
  -2   1  11       40.22       48.84      4.73 o
  -1   1  11      537.74      511.14     11.09 o
   0   1  11        7.44       15.59      4.04 o
   1   1  11       64.13       60.54      5.43 o
   2   1  11      475.44      454.76     17.46 o
   3   1  11        8.82       14.52      4.46 o
   4   1  11      357.28      325.15      9.94 o
   5   1  11      142.90      150.83      8.62 o
   6   1  11       96.46       97.72     11.49 o
   7   1  11       38.60       28.79      7.60 o
   8   1  11       49.34       54.07      8.17 o
   9   1  11      335.22      324.60     14.67 o
  10   1  11        3.98       13.60      7.32 o
  11   1  11       17.48       21.84      7.75 o
  12   1  11        0.13       10.29      7.49 o
  13   1  11        2.35       -0.96      7.62 o
  14   1  11        1.29        8.90      8.62 o
  15   1  11       11.44       23.36      9.40 o
 -22   2  11        0.25       11.19     14.92 o
 -21   2  11        2.33        4.73      8.46 o
 -20   2  11        0.88        8.40      7.75 o
 -19   2  11        0.87        3.69      7.11 o
 -18   2  11       16.43       17.18      7.82 o
 -17   2  11       13.34       12.47      5.98 o
 -16   2  11        0.46        5.64      5.36 o
 -15   2  11       24.71       23.31      5.91 o
 -14   2  11       16.66       14.75      5.72 o
 -13   2  11      101.24       90.68      8.19 o
 -12   2  11        8.97       11.66      5.72 o
 -11   2  11      196.70      203.58     10.45 o
 -10   2  11        3.30       11.19      5.45 o
  -9   2  11        0.02        9.01      5.45 o
  -8   2  11      164.55      142.67      8.78 o
  -7   2  11       38.90       55.42      6.60 o
  -6   2  11      460.26      420.03     16.31 o
  -5   2  11      191.34      186.66      9.34 o
  -4   2  11       55.18       50.72      5.84 o
  -3   2  11        0.81        1.64      3.72 o
  -2   2  11      191.83      183.82      7.47 o
  -1   2  11       26.35       35.60      4.86 o
   0   2  11      469.43      438.07     11.02 o
   1   2  11        7.11       15.02      4.63 o
   2   2  11      858.35      738.09     17.43 o
   3   2  11      371.22      322.42     10.15 o
   4   2  11       44.11       41.90      6.70 o
   5   2  11      133.06      127.64      8.68 o
   6   2  11       53.63       61.79      7.49 o
   7   2  11        0.66        8.77      5.67 o
   8   2  11       51.07       52.27      8.21 o
   9   2  11        7.01        9.04      7.01 o
  10   2  11        3.17        3.72      7.43 o
  11   2  11        6.88       18.46      7.22 o
  12   2  11        0.22       13.38      7.26 o
  13   2  11        3.84       -6.49     12.80 o
  14   2  11       32.65       51.08      9.79 o
 -20   3  11       23.20       35.54     16.41 o
 -19   3  11       49.01       49.95     11.45 o
 -18   3  11        0.80       13.58      8.81 o
 -17   3  11      111.00      104.01     13.18 o
 -16   3  11        6.15        5.66      6.28 o
 -15   3  11        2.68        9.46      6.11 o
 -14   3  11       29.80       42.58      6.13 o
 -13   3  11       15.92       15.54      5.77 o
 -12   3  11        0.87        4.10      5.12 o
 -11   3  11       13.20       24.53      5.74 o
 -10   3  11      749.43      722.90     18.33 o
  -9   3  11       16.10       23.24      6.32 o
  -8   3  11      309.05      269.48     11.64 o
  -7   3  11       75.47       77.29      7.49 o
  -6   3  11      529.73      495.52     14.52 o
  -5   3  11      374.97      345.95     10.70 o
  -4   3  11        5.66        8.40      4.12 o
  -3   3  11      138.41      133.67      6.63 o
  -2   3  11        2.01        5.85      4.15 o
  -1   3  11       89.90       78.66      5.98 o
   0   3  11       94.39       79.42      5.86 o
   1   3  11       49.25       57.09      5.60 o
   2   3  11      910.95      852.31     15.42 o
   3   3  11      657.02      600.22     15.30 o
   4   3  11        3.01        8.20      9.06 o
   5   3  11       24.97       38.90     13.36 o
   6   3  11      239.32      213.60     10.53 o
   7   3  11      104.67       87.15      7.84 o
   8   3  11       92.68       99.60      8.39 o
   9   3  11        0.52        0.34      6.63 o
  10   3  11       74.10       75.75     12.97 o
  11   3  11       67.94       71.73      9.39 o
  12   3  11        3.35        5.08     11.14 o
  13   3  11        0.20        7.50      8.38 o
  14   3  11       15.81       35.84      9.01 o
 -21   4  11        3.71       23.13     15.29 o
 -20   4  11       29.79       75.72     16.78 o
 -19   4  11        5.22       22.94      9.49 o
 -18   4  11       51.29       49.09     11.08 o
 -17   4  11        2.28       12.04      8.30 o
 -16   4  11        6.29       13.35      8.39 o
 -15   4  11       27.24       24.73      7.14 o
 -14   4  11        1.02        6.54      6.10 o
 -13   4  11       40.04       31.66      7.06 o
 -12   4  11       34.97       42.26      7.53 o
 -11   4  11        5.34        6.04      6.64 o
 -10   4  11       52.63       42.92      8.17 o
  -9   4  11      154.68      146.43     11.53 o
  -8   4  11       85.34       97.63     10.06 o
  -7   4  11      113.90      147.82     11.37 o
  -6   4  11      620.97      579.38     15.93 o
  -5   4  11       86.37       96.10      8.29 o
  -4   4  11      771.43      721.29     13.71 o
  -3   4  11        2.13       15.56      4.70 o
  -2   4  11      319.69      288.14     10.62 o
  -1   4  11        9.17       17.95      4.75 o
   0   4  11       66.92       72.72      6.08 o
   1   4  11       35.20       41.85      5.29 o
   2   4  11      157.24      167.51      8.89 o
   3   4  11       87.92       91.72      7.55 o
   4   4  11      215.87      177.94      9.52 o
   5   4  11        0.10       -0.33      5.12 o
   6   4  11        0.10        5.23      5.33 o
   7   4  11       49.86       42.66      6.56 o
   8   4  11        0.76        2.60      5.46 o
   9   4  11       55.75       81.09     12.88 o
  10   4  11       30.52       35.02      8.01 o
  11   4  11        6.89       13.39      7.85 o
  12   4  11        4.46       30.11     11.84 o
  13   4  11        0.79        3.77      7.91 o
  14   4  11        5.81       15.39     10.39 o
 -19   5  11        4.22       38.05     15.29 o
 -17   5  11        4.58       17.56     12.31 o
 -16   5  11       25.27       21.79      9.48 o
 -15   5  11        5.37        8.93      8.30 o
 -14   5  11        0.13       13.30      6.68 o
 -13   5  11        3.33        5.87      6.13 o
 -12   5  11       15.50       12.79      7.17 o
 -11   5  11        2.85        0.24      6.39 o
 -10   5  11       33.78       33.68      7.85 o
  -9   5  11       33.99       32.98      7.55 o
  -8   5  11       10.87       10.13      6.88 o
  -7   5  11      111.27      129.66     10.94 o
  -6   5  11      106.55      113.04      8.79 o
  -5   5  11      349.38      345.16     13.39 o
  -4   5  11       44.29       46.49      6.12 o
  -3   5  11       13.22       24.16      5.62 o
  -2   5  11      501.31      469.06     15.01 o
  -1   5  11      364.63      320.72     11.60 o
   0   5  11       63.26       56.18      6.60 o
   1   5  11        4.90       11.46      6.00 o
   2   5  11       29.86       37.24      8.69 o
   3   5  11        1.05        3.23      5.89 o
   4   5  11       10.64       29.00      6.76 o
   5   5  11       10.17       15.51      6.29 o
   6   5  11        9.22        7.34      6.48 o
   7   5  11       11.98       17.07      6.79 o
   8   5  11       15.17       15.91      7.09 o
   9   5  11        0.19        3.62      6.76 o
  10   5  11       22.11       40.93     11.48 o
  11   5  11       15.36       28.83      8.35 o
  12   5  11        6.85       15.44      9.86 o
  13   5  11        8.85       32.75     11.74 o
 -17   6  11        0.44       13.64      9.32 o
 -16   6  11        4.45       18.52      9.22 o
 -15   6  11       17.98       24.77     19.02 o
 -14   6  11        2.73        3.86      8.02 o
 -13   6  11        0.59        9.63      7.76 o
 -12   6  11        9.97       16.73      7.75 o
 -11   6  11        7.29       12.76      7.31 o
 -10   6  11       14.04       11.98      7.50 o
  -9   6  11        3.72        8.37      7.07 o
  -8   6  11        8.95       12.50      8.13 o
  -7   6  11        0.02       -6.32      6.68 o
  -6   6  11        0.00        2.02      5.74 o
  -5   6  11       65.77       63.66      7.51 o
  -4   6  11       52.59       61.65      6.81 o
  -3   6  11       11.51       17.01      5.46 o
  -2   6  11        1.23        3.19      5.10 o
  -1   6  11       12.77       15.94      5.70 o
   0   6  11       95.32       84.22      8.31 o
   1   6  11        0.07        4.62      5.76 o
   2   6  11        7.81        8.68      5.76 o
   3   6  11       34.56       36.27      6.84 o
   4   6  11        2.44        7.75      6.11 o
   5   6  11        8.51        8.96      6.10 o
   6   6  11        1.16        4.99      6.10 o
   7   6  11        4.10       12.22      6.66 o
   8   6  11        9.55       16.80      8.01 o
   9   6  11       29.68       33.70      9.64 o
  10   6  11        0.44       -1.12     15.47 o
  11   6  11        2.33        7.83     11.94 o
 -16   7  11        3.29       29.47     13.80 o
 -15   7  11        8.14       21.63     13.80 o
 -14   7  11        4.52       25.36     12.63 o
 -13   7  11       12.60        5.07     11.52 o
 -12   7  11       12.56       13.31      8.50 o
 -11   7  11        2.47       20.11      8.28 o
 -10   7  11        8.55       10.41      7.95 o
  -9   7  11        6.22       19.03      7.90 o
  -8   7  11        7.89        8.35      7.48 o
  -7   7  11       25.67       33.08      8.45 o
  -6   7  11        0.00        3.72      6.11 o
  -5   7  11        7.62       22.00      6.75 o
  -4   7  11       15.23       22.48      5.89 o
  -3   7  11       45.45       70.04      8.01 o
  -2   7  11        4.80       12.66      6.53 o
  -1   7  11       74.39       77.63     13.09 o
   0   7  11       81.04       76.88     12.23 o
   1   7  11       25.52       23.41      7.75 o
   2   7  11        0.23        4.63      6.84 o
   3   7  11        0.60        6.20      6.96 o
   4   7  11        1.83       14.32      7.58 o
   5   7  11        0.04       16.95      7.51 o
   6   7  11        0.37        5.56      7.32 o
   7   7  11        0.35       17.21      7.55 o
   8   7  11        8.64       32.06      9.18 o
   9   7  11       10.45       20.89     13.80 o
 -12   8  11       60.43       50.35     19.40 o
 -11   8  11        2.13       14.55     16.41 o
 -10   8  11       10.22       31.68     10.03 o
  -9   8  11        4.36        5.39     11.75 o
  -8   8  11        0.12       10.18      9.38 o
  -7   8  11       10.87        5.31     10.51 o
  -6   8  11        7.73        8.49      8.51 o
  -5   8  11       30.75       41.08      9.28 o
  -4   8  11       34.53       41.46      9.57 o
  -3   8  11        7.11       28.12      7.41 o
  -2   8  11        5.16       14.96      7.77 o
  -1   8  11       21.77       15.67      8.25 o
   0   8  11        1.82        8.59      7.67 o
   1   8  11        0.42       13.48      7.71 o
   2   8  11        8.94       21.99      7.86 o
   3   8  11       17.40       38.08      8.44 o
   4   8  11       16.96       31.46      8.00 o
   5   8  11        1.87       18.23      7.89 o
  -9   9  11        0.09       20.89     17.16 o
  -8   9  11        2.35       19.18     11.98 o
  -7   9  11        1.57       19.92     11.73 o
  -6   9  11        5.22       16.06     16.04 o
  -5   9  11        0.01       17.38      9.09 o
  -4   9  11        1.81       11.41     10.89 o
  -3   9  11        0.55        6.79      8.26 o
  -2   9  11        4.45       13.50      8.75 o
  -1   9  11        1.76       10.99      8.44 o
   0   9  11        5.50       21.00     10.94 o
   1   9  11        6.72        5.98     15.85 o
   2   9  11       33.12       39.54     16.41 o
 -21   0  12        3.78        6.71     13.80 o
 -20   0  12        0.62       13.80     13.80 o
 -19   0  12       45.78       41.44     10.30 o
 -18   0  12       49.95       40.10     10.01 o
 -17   0  12       69.68       63.18     10.81 o
 -16   0  12       49.35       53.71     10.42 o
 -15   0  12       52.55       65.17     10.94 o
 -14   0  12      317.50      260.61     17.80 o
 -13   0  12      472.95      433.67     21.87 o
 -12   0  12       36.92       62.28     10.66 o
 -11   0  12      155.37      142.65     13.57 o
 -10   0  12       78.76       77.59     11.08 o
  -9   0  12       14.58       19.38      8.02 o
  -8   0  12       71.97       90.86     10.54 o
  -7   0  12        2.52       11.16      8.58 o
  -6   0  12       36.14       37.84      8.30 o
  -5   0  12        3.39        6.08      6.43 o
  -4   0  12       28.67       18.05      6.08 o
  -3   0  12      252.78      234.08     11.61 o
  -2   0  12       92.84       87.86      8.61 o
  -1   0  12      166.62      154.37     10.34 o
   0   0  12       31.43       35.44      6.98 o
   1   0  12        8.22        8.36      5.97 o
   2   0  12        6.37       16.60      6.49 o
   3   0  12      153.51      143.29     10.81 o
   4   0  12      294.82      254.59     15.96 o
   5   0  12      682.44      568.45     19.69 o
   6   0  12      550.55      499.61     28.72 o
   7   0  12      204.87      166.98     16.14 o
   8   0  12       38.21       39.40     11.64 o
   9   0  12       27.77       41.94     11.91 o
  10   0  12      123.40      125.84     15.50 o
  11   0  12       35.76       36.45     11.01 o
  12   0  12        0.33        7.25     10.84 o
  13   0  12       26.11       31.15     22.57 o
 -22   1  12        3.00       31.33     17.53 o
 -21   1  12        3.31       15.33     16.78 o
 -20   1  12        2.71       14.67      7.71 o
 -19   1  12        9.05       11.16      8.17 o
 -18   1  12       10.96       17.89      6.39 o
 -17   1  12       65.75       63.96      7.77 o
 -16   1  12        0.94       12.08      5.96 o
 -15   1  12       38.29       38.51      6.85 o
 -14   1  12        0.36        5.12      5.71 o
 -13   1  12        2.07        8.01      6.15 o
 -12   1  12        4.51       11.55      6.34 o
 -11   1  12       48.70       45.02      7.27 o
 -10   1  12      496.59      480.08     15.50 o
  -9   1  12        5.92       12.91      5.77 o
  -8   1  12        5.57        6.92      5.29 o
  -7   1  12        9.48       -0.39      4.64 o
  -6   1  12        0.79        0.55      4.64 o
  -5   1  12        0.70        3.49      4.61 o
  -4   1  12        0.59        4.48      4.02 o
  -3   1  12        0.90        2.75      3.99 o
  -2   1  12      114.98      110.67      6.41 o
  -1   1  12        8.47       15.31      4.27 o
   0   1  12        2.71        5.29      4.03 o
   1   1  12        1.92        6.11      4.25 o
   2   1  12       16.87       27.94      5.03 o
   3   1  12        0.15        3.78      4.70 o
   4   1  12       10.53       15.47      5.42 o
   5   1  12        2.85       -1.51      5.57 o
   6   1  12      146.58      115.86      8.65 o
   7   1  12        0.61        6.16      7.75 o
   8   1  12       11.89       12.89      7.11 o
   9   1  12       41.29       56.57      9.00 o
  10   1  12       11.80       16.69      7.74 o
  11   1  12        0.76       14.87      7.40 o
  12   1  12        1.28        3.49      7.41 o
  13   1  12        0.03       14.26      8.32 o
 -21   2  12       17.07       33.38     11.34 o
 -20   2  12        0.12        0.45      7.66 o
 -19   2  12        0.62       14.82      7.68 o
 -18   2  12       13.53       17.43      7.88 o
 -17   2  12        1.60        2.64      5.76 o
 -16   2  12        4.06        6.21      5.77 o
 -15   2  12       46.14       47.25      7.05 o
 -14   2  12        2.42        7.91      5.78 o
 -13   2  12       57.02       64.34      7.82 o
 -11   2  12      519.38      488.35     22.09 o
 -10   2  12      114.69       84.85      8.32 o
  -9   2  12        9.54        7.28      5.85 o
  -8   2  12        3.87        0.58      5.55 o
  -7   2  12      312.11      289.52     11.93 o
  -6   2  12        1.94        4.85      5.46 o
  -5   2  12      302.89      298.24     11.95 o
  -4   2  12       36.89       50.49      5.68 o
  -3   2  12       37.27       34.63      5.02 o
  -2   2  12        5.65        7.16      4.15 o
  -1   2  12       28.66       24.34      4.84 o
   0   2  12       56.81       67.05      5.94 o
   1   2  12      429.59      396.09     11.20 o
   2   2  12      326.68      320.47     10.57 o
   3   2  12       86.94       77.22      6.90 o
   4   2  12      277.22      252.88     11.57 o
   5   2  12      267.74      231.73     11.00 o
   6   2  12       39.91       40.44      6.94 o
   7   2  12       78.82       70.05      7.65 o
   8   2  12      131.77      130.93     10.55 o
   9   2  12        0.14       13.67      7.24 o
  10   2  12        1.70        7.06      6.76 o
  11   2  12        0.90       15.18     10.07 o
  12   2  12        0.17       -3.59      7.31 o
  13   2  12        2.49       21.63     12.01 o
 -21   3  12        1.82       17.53     15.67 o
 -20   3  12        2.45       12.38     10.36 o
 -19   3  12        4.20       20.81     10.62 o
 -18   3  12        0.67       -0.73      8.57 o
 -17   3  12        2.35       10.83      8.86 o
 -16   3  12        0.03       11.17      6.59 o
 -15   3  12       33.15       26.75      7.09 o
 -14   3  12       54.67       52.68      7.15 o
 -13   3  12       12.48       25.44      5.90 o
 -12   3  12       62.10       58.63      7.54 o
 -11   3  12       46.97       58.43      7.65 o
 -10   3  12        6.32       10.04      8.39 o
  -9   3  12      203.88      189.22     10.91 o
  -8   3  12        3.70        7.39      5.88 o
  -7   3  12      209.25      175.86     10.05 o
  -6   3  12       85.00       87.92      8.10 o
  -5   3  12        3.25       11.93      5.58 o
  -4   3  12       15.68       25.67      5.29 o
  -3   3  12        1.64        0.26      4.26 o
  -2   3  12       56.39       58.13      5.64 o
  -1   3  12        6.23        7.46      4.50 o
   0   3  12       29.31       36.84      5.40 o
   1   3  12       56.84       68.97      9.45 o
   2   3  12       43.42       62.15     21.00 o
   3   3  12       65.75       62.90      7.13 o
   4   3  12       26.86       22.36      7.61 o
   5   3  12       72.75       84.68      8.01 o
   6   3  12      110.53      106.02      8.62 o
   7   3  12       69.38       76.15      7.99 o
   8   3  12       38.93       43.67      7.03 o
   9   3  12        4.24       19.38      7.81 o
  10   3  12       24.65       35.56      8.22 o
  11   3  12        0.05        7.96      8.22 o
  12   3  12       11.96       22.63      8.15 o
  13   3  12        2.61       11.87     11.10 o
 -20   4  12        0.04       33.94     16.41 o
 -19   4  12       14.43       18.27     14.73 o
 -18   4  12        3.16       16.54     15.85 o
 -17   4  12        9.31       23.83      9.48 o
 -16   4  12        2.11        4.67      8.04 o
 -15   4  12        0.52       10.23      6.36 o
 -14   4  12        0.97        1.32      6.22 o
 -13   4  12        4.49        2.15      7.89 o
 -12   4  12       11.00        7.10      6.98 o
 -11   4  12        0.03        9.37      6.83 o
 -10   4  12       23.22       18.39      7.58 o
  -9   4  12        1.33       12.19      9.38 o
  -8   4  12       98.10       87.38      9.98 o
  -7   4  12      151.64      146.73     11.62 o
  -6   4  12      163.26      138.54     11.51 o
  -5   4  12        5.12       17.83      6.10 o
  -4   4  12      128.75      130.34      9.14 o
  -3   4  12       93.23      102.67      6.74 o
  -2   4  12      118.90      122.11      7.16 o
  -1   4  12        4.04       -0.78      4.63 o
   0   4  12        3.87        7.69      4.66 o
   1   4  12       49.00       52.48      5.78 o
   2   4  12       49.52       48.78      6.61 o
   3   4  12        4.73        7.07      5.75 o
   4   4  12       14.19       18.07      7.89 o
   5   4  12        1.19        3.78      5.53 o
   6   4  12       20.91       26.87      6.20 o
   7   4  12       21.28       39.05     12.48 o
   8   4  12        0.70       -0.71      5.71 o
   9   4  12       15.39       22.31      6.67 o
  10   4  12       24.41       48.03     13.41 o
  11   4  12        2.84       15.32      8.24 o
  12   4  12        0.30       10.66     10.46 o
  13   4  12        1.57       12.09      9.73 o
 -18   5  12       19.54       40.10     10.80 o
 -17   5  12        0.00       23.57      9.56 o
 -16   5  12        1.38       21.14      8.96 o
 -15   5  12        4.05        7.06      8.57 o
 -14   5  12       12.60       21.88      7.11 o
 -13   5  12       13.36       19.55      7.66 o
 -12   5  12        0.00        1.34      6.94 o
 -11   5  12        0.79       -1.07      7.05 o
 -10   5  12        0.12        3.05     11.77 o
  -9   5  12        0.67        7.63      6.90 o
  -8   5  12       24.71       22.96      7.60 o
  -7   5  12        6.74        4.16      6.80 o
  -6   5  12        7.38        4.50      6.90 o
  -5   5  12       39.95       47.19      8.13 o
  -4   5  12        5.93        3.30      6.17 o
  -3   5  12       32.55       27.31      5.99 o
  -2   5  12        0.28        3.60      5.35 o
  -1   5  12        3.10        5.61      5.50 o
   0   5  12       13.99       18.57      6.50 o
   1   5  12       66.40       75.47      8.26 o
   2   5  12        8.77       12.18      6.24 o
   3   5  12        0.78       14.60      6.34 o
   4   5  12       11.47       10.46      6.13 o
   5   5  12        3.36        5.04      6.32 o
   6   5  12        1.26       -4.30      6.50 o
   7   5  12        0.49        8.41      7.70 o
   8   5  12        0.09        8.27      7.22 o
   9   5  12        0.82       19.05      7.53 o
  10   5  12       25.86       40.27     17.67 o
  11   5  12        0.50       24.99     16.78 o
  12   5  12        0.00        8.58     16.41 o
 -17   6  12        1.09        0.00     13.05 o
 -16   6  12        0.45       14.73      9.23 o
 -15   6  12        2.84       -4.48     11.19 o
 -14   6  12        0.02       -2.07     11.94 o
 -13   6  12        4.14       16.13      8.01 o
 -12   6  12        4.48       10.15      7.94 o
 -11   6  12        0.48       11.36      7.68 o
 -10   6  12        3.82        7.10      7.21 o
  -9   6  12        8.68       10.68      7.45 o
  -8   6  12        3.08        5.94      7.22 o
  -7   6  12        6.10        3.02      7.02 o
  -6   6  12        5.11       12.89      7.48 o
  -5   6  12        2.69        0.03      6.20 o
  -4   6  12        2.42       15.50      8.99 o
  -3   6  12        0.55       10.28      5.57 o
  -2   6  12       30.39       32.53      6.23 o
  -1   6  12       40.60       50.96      7.56 o
   0   6  12       27.83       33.58      7.16 o
   1   6  12       20.99       22.59      6.84 o
   2   6  12        3.15       -0.23      6.12 o
   3   6  12       10.94        7.09      5.98 o
   4   6  12        0.11        4.08      6.24 o
   5   6  12        0.00        5.34      6.37 o
   6   6  12        0.00       11.72      6.64 o
   7   6  12        0.04        7.91      7.14 o
   8   6  12        1.54        4.05      8.10 o
   9   6  12        1.50        5.31     13.43 o
  10   6  12        1.74        5.97     13.05 o
 -16   7  12        2.28      -10.07     20.14 o
 -15   7  12        6.44       -9.32     19.40 o
 -14   7  12        0.24       31.70     19.77 o
 -13   7  12        0.08        4.71     12.36 o
 -12   7  12        0.17        6.91      8.73 o
 -11   7  12        1.90       -0.55      8.32 o
 -10   7  12        4.01        5.80      7.99 o
  -9   7  12       17.52       21.81      8.26 o
  -8   7  12        8.29       12.55      7.92 o
  -7   7  12       70.47       64.42      9.85 o
  -6   7  12        2.29       11.90      8.03 o
  -5   7  12       81.59       86.15      8.91 o
  -4   7  12       30.96       46.96      8.04 o
  -3   7  12        2.35        7.46      6.52 o
  -1   7  12        6.35       10.15      7.43 o
   0   7  12        0.01        6.14      7.18 o
   1   7  12       20.93       21.96      7.84 o
   2   7  12        7.44       15.07      7.32 o
   3   7  12        2.43        9.86      7.17 o
   4   7  12        1.70       12.34      7.32 o
   5   7  12        0.07       19.61      7.62 o
   6   7  12        5.09       16.46      7.94 o
   7   7  12        0.29       14.67      9.40 o
 -11   8  12        1.22       17.90     13.43 o
 -10   8  12        5.14       22.12     10.66 o
  -9   8  12        5.18       31.31     11.02 o
  -8   8  12        2.67        5.78      9.59 o
  -7   8  12        0.18       10.88      9.58 o
  -6   8  12       53.50       48.77     13.04 o
  -5   8  12       11.89       27.18     11.73 o
  -4   8  12       43.49       46.27     10.06 o
  -3   8  12        1.18        5.22      9.76 o
  -2   8  12       18.20       30.93      8.65 o
  -1   8  12       21.89       32.62      8.60 o
   0   8  12       21.91       29.71      9.10 o
   1   8  12       12.02       22.93     11.30 o
   2   8  12       10.82       31.80     11.10 o
   3   8  12        9.97        8.58     10.55 o
   4   8  12        0.28        8.95     13.80 o
  -7   9  12        0.11        9.70     18.65 o
  -6   9  12        0.21       10.07     18.28 o
  -4   9  12        3.95       23.87     15.67 o
  -3   9  12       10.51       40.28     15.67 o
  -2   9  12        0.04        7.09     15.29 o
  -1   9  12       13.60       38.42     15.67 o
   0   9  12        2.58       35.06     14.92 o
 -21   1  13        4.45       13.47      9.98 o
 -20   1  13        0.52        9.64      8.30 o
 -19   1  13        1.71       11.03      6.59 o
 -18   1  13        1.11       11.12      6.26 o
 -17   1  13        2.94        9.75      6.14 o
 -16   1  13        2.56       11.50      5.92 o
 -15   1  13       24.52       30.27      6.62 o
 -14   1  13       10.43       15.39      6.31 o
 -13   1  13      212.64      184.96     11.32 o
 -12   1  13        6.26        4.70      6.19 o
 -11   1  13      188.28      171.00     10.67 o
 -10   1  13       42.91       51.01      7.39 o
  -9   1  13        4.44        9.32      5.85 o
  -8   1  13       29.47       25.66      6.41 o
  -7   1  13       12.95       16.57      5.80 o
  -6   1  13       33.33       28.77      6.06 o
  -5   1  13       67.02       66.94      7.04 o
  -4   1  13        3.26        4.19      4.98 o
  -3   1  13        0.82        7.96      4.29 o
  -2   1  13        6.56       13.06      4.72 o
  -1   1  13       63.92       61.64      5.89 o
   0   1  13      110.20       98.54      6.90 o
   1   1  13      155.85      165.08     15.40 o
   2   1  13       30.25       34.91      5.91 o
   3   1  13      240.36      213.17      9.17 o
   4   1  13       48.05       59.01      7.15 o
   5   1  13      290.51      271.32     11.76 o
   6   1  13        0.88       10.10      7.43 o
   7   1  13        6.92        7.63      7.04 o
   8   1  13        0.08        9.59      6.97 o
   9   1  13       49.33       65.52      9.27 o
  10   1  13        5.89       15.99      7.58 o
  11   1  13       26.73       29.00      8.42 o
  12   1  13        6.14       25.29     13.08 o
 -21   2  13        0.13       19.77     13.80 o
 -20   2  13        1.05       15.37      8.74 o
 -19   2  13        4.13        5.81      7.82 o
 -18   2  13        1.26       13.92      6.48 o
 -17   2  13        0.27       11.79      6.18 o
 -16   2  13        5.38        8.16      6.01 o
 -15   2  13       48.42       39.89      7.36 o
 -14   2  13      161.57      141.63     10.14 o
 -13   2  13        7.44       11.22      6.43 o
 -12   2  13      538.29      453.05     16.25 o
 -11   2  13      121.23      111.77      9.67 o
 -10   2  13      156.37      139.92     10.19 o
  -9   2  13        0.52       -1.87      6.11 o
  -8   2  13        8.86        4.73      5.87 o
  -7   2  13       34.50       43.24      6.88 o
  -6   2  13       42.43       36.94      6.59 o
  -5   2  13       13.67       16.91      5.75 o
  -4   2  13       10.07        6.86      5.17 o
  -3   2  13        7.42        3.93      4.70 o
  -2   2  13       26.02       24.84      5.04 o
  -1   2  13        4.34        8.75      4.74 o
   0   2  13        0.18       10.09      4.87 o
   1   2  13      221.52      199.65     13.77 o
   2   2  13      224.98      204.92      9.12 o
   3   2  13        1.57       10.07      5.77 o
   4   2  13        6.87       16.94      5.94 o
   5   2  13      142.21      131.66      9.04 o
   6   2  13       35.68       51.34      7.31 o
   7   2  13      123.47      122.02     10.63 o
   8   2  13        9.41       27.93      7.72 o
   9   2  13        2.66       18.49      7.34 o
  10   2  13       22.66       22.25      7.93 o
  11   2  13        0.21        4.78     10.09 o
  12   2  13        4.85       19.10      8.15 o
 -20   3  13        4.44       21.26     13.05 o
 -19   3  13        6.36       19.65     10.36 o
 -18   3  13        1.43        8.26      9.45 o
 -17   3  13        0.14       13.51      7.18 o
 -16   3  13        0.60       11.45      6.80 o
 -15   3  13        0.89        2.11      6.44 o
 -14   3  13        0.77        7.73      7.04 o
 -13   3  13       27.36       25.84      7.21 o
 -12   3  13       66.35       63.18      7.82 o
 -11   3  13        0.08       10.89      6.35 o
 -10   3  13       37.82       48.13      7.79 o
  -9   3  13        4.10       12.17      6.23 o
  -8   3  13        0.23        7.31      6.12 o
  -7   3  13      200.04      196.93     11.05 o
  -6   3  13        1.32        5.93      5.78 o
  -5   3  13       31.17       35.16      6.84 o
  -4   3  13        0.28        5.68      5.72 o
  -3   3  13        0.24        7.38      4.90 o
  -2   3  13       30.24       36.06      5.61 o
  -1   3  13       11.49        8.98      4.77 o
   0   3  13       46.45       44.75      5.91 o
   1   3  13       50.68       51.41      6.04 o
   2   3  13       20.28       24.20      6.33 o
   3   3  13       20.64       25.17      6.20 o
   4   3  13        2.35        6.65      5.85 o
   5   3  13        0.37        3.06      5.69 o
   6   3  13       21.52       12.95      6.22 o
   7   3  13        4.60       10.30      6.20 o
   8   3  13        6.94       20.96      7.43 o
   9   3  13       50.40       55.04      9.27 o
  10   3  13       33.06       39.10      9.19 o
  11   3  13        4.43       22.46      9.80 o
  12   3  13       25.55       31.87     16.60 o
 -19   4  13       14.41       37.30     14.92 o
 -18   4  13       17.78       34.11     10.20 o
 -17   4  13        0.90       20.63      9.45 o
 -16   4  13        2.07       16.19      7.12 o
 -15   4  13        0.05       20.28      7.10 o
 -14   4  13        2.94       10.15      7.40 o
 -13   4  13        6.71        3.45      6.95 o
 -12   4  13        1.39       -1.39      6.91 o
 -11   4  13       44.02       37.55      8.71 o
 -10   4  13       10.98       11.02      7.77 o
  -9   4  13        0.56       10.09      7.30 o
  -8   4  13      401.16      375.16     17.57 o
  -7   4  13      514.72      467.90     19.57 o
  -6   4  13      228.07      235.69     21.00 o
  -5   4  13      507.40      437.45     18.51 o
  -4   4  13       47.17       58.80      9.43 o
  -3   4  13      420.41      368.53     14.27 o
  -2   4  13       38.59       54.66      7.08 o
  -1   4  13       10.33       14.03      5.09 o
   0   4  13       63.74       48.89      5.90 o
   1   4  13        0.31        0.18      6.21 o
   2   4  13        0.05        2.25      6.49 o
   3   4  13        0.26        1.73      6.18 o
   4   4  13        4.09        0.12      5.92 o
   5   4  13       22.39       14.47      6.21 o
   6   4  13       54.87       56.26      7.73 o
   7   4  13       65.16       56.60      7.49 o
   8   4  13       51.78       65.60      8.13 o
   9   4  13       73.72       70.24      9.88 o
  10   4  13       18.53       27.11      8.40 o
  11   4  13       20.67       30.03     17.34 o
  12   4  13        6.84       14.55     14.17 o
 -17   5  13       12.48       38.98     10.02 o
 -16   5  13       19.10       22.24      9.40 o
 -15   5  13        3.06        6.54      9.71 o
 -14   5  13       12.79       19.92      7.98 o
 -13   5  13        1.04       14.71      7.80 o
 -12   5  13       17.65       13.79      7.72 o
 -11   5  13        5.50       13.62      7.69 o
 -10   5  13       26.50       27.45      8.13 o
  -9   5  13        3.43        7.41      7.30 o
  -8   5  13       27.03       23.40      7.84 o
  -7   5  13        9.42       16.84      7.65 o
  -6   5  13      134.98      128.36     11.59 o
  -5   5  13       16.91       18.50      7.90 o
  -4   5  13       73.96       87.84      8.67 o
  -3   5  13       18.06       11.61      6.49 o
  -2   5  13        0.24        3.28      5.44 o
  -1   5  13        2.71       11.93      5.87 o
   0   5  13       34.07       41.33      9.64 o
   1   5  13       12.36       15.72      6.88 o
   2   5  13        5.53       12.10      6.79 o
   3   5  13        0.77        5.70      7.70 o
   4   5  13        0.44        2.01      7.27 o
   5   5  13       28.38       36.10      7.91 o
   6   5  13       29.13       28.99      7.96 o
   7   5  13        2.11       14.88      7.76 o
   8   5  13       10.05        9.19      7.49 o
   9   5  13        0.09        2.28      7.70 o
  10   5  13       23.15       36.55     18.28 o
  11   5  13        4.42        1.12     17.16 o
 -16   6  13        1.22      -19.40     19.40 o
 -15   6  13        5.03        8.21     10.61 o
 -14   6  13       15.08       15.70      9.17 o
 -13   6  13        0.41       -7.11      8.10 o
 -12   6  13       33.54       45.75      9.55 o
 -11   6  13        0.16       10.98     10.95 o
 -10   6  13        7.86        5.76      7.73 o
  -9   6  13        0.27        7.55      7.51 o
  -8   6  13       32.60       46.80      8.84 o
  -7   6  13        3.42       11.03      7.60 o
  -6   6  13       27.65       49.65      9.03 o
  -5   6  13      131.22      123.01     12.01 o
  -4   6  13      178.19      151.05     10.62 o
  -3   6  13       15.03       21.19      6.75 o
  -2   6  13       15.80       17.18      6.15 o
  -1   6  13        3.19       11.99      6.69 o
   0   6  13        7.83       17.18      6.88 o
   1   6  13       18.03       32.24      9.63 o
   2   6  13       16.25       26.82      7.19 o
   3   6  13        3.46       12.45      6.77 o
   4   6  13        9.80       16.15      7.23 o
   5   6  13        1.98        9.64      7.10 o
   6   6  13        1.03       13.75      7.51 o
   7   6  13       24.75       21.56      8.01 o
   8   6  13       10.41       29.47     14.17 o
   9   6  13        9.34       28.72     13.80 o
 -14   7  13        6.03       -9.70     19.40 o
 -13   7  13        4.98       22.94     12.28 o
 -12   7  13        1.05        6.78      9.04 o
 -11   7  13        3.26       18.78      9.21 o
 -10   7  13        3.65        3.00      8.11 o
  -9   7  13        1.66        6.54      8.67 o
  -8   7  13       23.74       23.25      8.85 o
  -7   7  13        9.74       18.27      8.62 o
  -6   7  13       74.64       90.94     11.33 o
  -5   7  13        8.85       20.39      8.48 o
  -4   7  13       35.23       49.48      9.54 o
  -3   7  13        8.15       21.96      8.89 o
  -2   7  13        1.41        0.26      7.36 o
  -1   7  13        2.70        4.52      6.80 o
   0   7  13        7.99       16.47      7.73 o
   1   7  13        9.66       10.50     12.32 o
   2   7  13       13.84       33.79      8.54 o
   3   7  13       18.34       23.21      8.01 o
   4   7  13        0.15       22.96      9.09 o
   5   7  13        2.70       21.84      8.32 o
 -11   8  13        0.33       37.67     15.29 o
 -10   8  13        0.02       18.28     15.29 o
  -9   8  13       10.15       26.83     11.47 o
  -8   8  13        8.66       21.17     11.10 o
  -7   8  13        3.57       26.00     10.74 o
  -6   8  13        0.62       10.40     10.12 o
  -5   8  13       19.66       18.51     12.00 o
  -4   8  13        4.50      -12.68     14.55 o
  -3   8  13        1.80        8.89     10.22 o
  -2   8  13        0.67        9.19     10.62 o
  -1   8  13       19.06       34.23     13.34 o
   0   8  13       13.66       25.20     14.92 o
   1   8  13       27.12       48.83     11.72 o
   2   8  13        5.29       32.31     10.78 o
 -20   0  14        2.20       15.46     10.30 o
 -19   0  14        3.95       -4.48      8.92 o
 -18   0  14        0.64       12.00      8.92 o
 -17   0  14        4.32        8.24      9.07 o
 -16   0  14        1.08        5.13      9.03 o
 -15   0  14       22.25       30.25      9.86 o
 -14   0  14       41.99       49.92     10.92 o
 -13   0  14      231.02      213.91     17.24 o
 -12   0  14      142.76      150.70     15.16 o
 -11   0  14        3.94       14.11      8.86 o
 -10   0  14       19.80       25.34      9.19 o
  -9   0  14        0.09        9.00      9.41 o
  -8   0  14       84.41       80.85     11.89 o
  -7   0  14      104.62       89.32     12.00 o
  -6   0  14        0.52        0.05      8.02 o
  -5   0  14        9.28       -4.09      7.11 o
  -4   0  14        7.48       12.83      7.90 o
  -3   0  14       17.90       14.50      8.04 o
  -2   0  14      224.55      232.53     12.87 o
  -1   0  14        0.20        4.65      6.41 o
   0   0  14      101.95       77.63      9.46 o
   1   0  14       82.75       89.15      9.61 o
   2   0  14        1.99        2.05      6.57 o
   3   0  14       14.74       19.55      7.51 o
   4   0  14       60.76       72.49     12.28 o
   5   0  14       44.16       63.00     12.69 o
   7   0  14       81.62       83.77     13.53 o
   8   0  14        7.84       22.24     11.56 o
   9   0  14        1.72       20.72     11.04 o
  10   0  14       55.91       47.27     12.87 o
 -21   1  14        3.03       17.11     13.99 o
 -20   1  14        2.00        7.07      8.34 o
 -19   1  14        8.74       21.55      6.93 o
 -18   1  14       20.20       21.00      6.92 o
 -17   1  14        0.02       12.95      6.36 o
 -16   1  14        0.01       -3.36      5.94 o
 -15   1  14       13.26       14.40      6.70 o
 -14   1  14       28.54       31.88      6.81 o
 -13   1  14       20.29       23.55      6.79 o
 -12   1  14        3.30        3.73      5.93 o
 -11   1  14        0.99       -1.36      5.78 o
 -10   1  14        0.00       -4.49      5.61 o
  -9   1  14      113.91      117.00      9.47 o
  -8   1  14        5.67        8.07      6.16 o
  -7   1  14       64.79       58.99      7.54 o
  -6   1  14       15.24        6.29      5.64 o
  -5   1  14        7.72        2.26      5.31 o
  -4   1  14       13.52        4.07      5.20 o
  -3   1  14        8.99       13.53      7.64 o
  -2   1  14       13.69       12.59      4.80 o
  -1   1  14       25.38       27.51      5.23 o
   0   1  14        0.80        2.90      4.53 o
   1   1  14        8.48       12.99      4.98 o
   2   1  14        7.10       13.96      4.95 o
   3   1  14      130.12      131.08      8.87 o
   4   1  14        0.08       14.64      6.03 o
   5   1  14       62.90       69.37      9.19 o
   6   1  14        9.15       16.03      7.53 o
   7   1  14        3.04       21.75      8.99 o
   8   1  14       36.06       49.53      8.63 o
   9   1  14       16.09       21.01      8.05 o
  10   1  14        8.67       20.24      8.17 o
 -20   2  14        0.91       10.44     13.43 o
 -19   2  14       14.02        9.19     10.03 o
 -18   2  14        6.64       16.20      6.87 o
 -17   2  14       33.38       42.23      7.77 o
 -16   2  14        0.16        9.80      6.68 o
 -15   2  14        9.63       12.28      6.47 o
 -14   2  14        0.39        6.63      6.10 o
 -13   2  14       22.05       31.59      6.89 o
 -12   2  14       49.38       47.99      7.54 o
 -11   2  14       37.58       37.92      7.18 o
 -10   2  14        0.80        0.89      5.97 o
  -9   2  14      126.58      105.45      9.29 o
  -8   2  14       55.58       51.92      7.71 o
  -7   2  14        0.02       -4.39      5.48 o
  -6   2  14       25.01       15.95      6.15 o
  -5   2  14       66.39       68.19      7.68 o
  -4   2  14       26.41       33.12      6.56 o
  -3   2  14       93.15       84.88      8.12 o
  -2   2  14       65.89       66.73      6.75 o
  -1   2  14       46.38       46.20      5.75 o
   0   2  14       44.09       38.66      5.68 o
   1   2  14       30.78       41.27      5.76 o
   2   2  14        4.14        9.02      5.65 o
   3   2  14       20.66       30.98      6.46 o
   4   2  14       21.44       15.83      8.86 o
   5   2  14       46.18       59.72      7.54 o
   6   2  14        0.26        5.21      6.82 o
   8   2  14        0.64       13.92      7.49 o
   9   2  14       11.50       23.00      8.56 o
  10   2  14        0.08       19.65      7.91 o
  11   2  14        0.68       -2.91     10.22 o
 -19   3  14        3.62       13.05     14.17 o
 -18   3  14        2.31       16.89     14.92 o
 -17   3  14        5.96       16.49      7.74 o
 -16   3  14        1.61        2.51      7.60 o
 -15   3  14        0.01        1.11      7.13 o
 -14   3  14       15.77       31.99      8.52 o
 -13   3  14        0.95       11.31      7.38 o
 -12   3  14        1.96       -0.34      6.73 o
 -11   3  14       14.58       17.82      6.98 o
 -10   3  14       43.05       48.70     11.26 o
  -9   3  14       16.17       18.99      6.59 o
  -8   3  14        1.59        6.90      6.24 o
  -7   3  14       39.90       41.11      6.98 o
  -6   3  14        6.03        3.03      5.86 o
  -5   3  14       28.27       26.82      6.64 o
  -4   3  14       12.99       16.76      6.31 o
  -3   3  14       27.73       26.70      6.46 o
  -2   3  14       54.91       46.16     10.58 o
  -1   3  14      128.58      124.75      9.37 o
   0   3  14        3.04        4.05      5.05 o
   1   3  14       19.48       20.93      6.23 o
   2   3  14       32.83       32.92      6.52 o
   3   3  14        0.47       10.47      5.96 o
   4   3  14        0.62       -1.72      6.55 o
   5   3  14       19.43       25.68      6.65 o
   6   3  14        7.02       18.79      6.37 o
   7   3  14        4.16        9.67      7.19 o
   8   3  14       28.46       37.73     11.54 o
   9   3  14        4.70       20.30      8.38 o
  10   3  14        3.41       29.32     10.34 o
  11   3  14       15.79       28.72     14.55 o
 -17   4  14        5.23       14.17      9.76 o
 -16   4  14        5.37        6.91      7.78 o
 -15   4  14        0.31       19.03      7.85 o
 -14   4  14        7.87       14.45      7.63 o
 -13   4  14        1.92       10.19      7.95 o
 -12   4  14       10.05       20.36      8.38 o
 -10   4  14        3.80        6.78      7.33 o
  -9   4  14       22.64       26.20      8.29 o
  -8   4  14        1.57       11.37      7.29 o
  -7   4  14        0.00        8.15      7.15 o
  -6   4  14        2.05        8.53      7.38 o
  -5   4  14       10.19       11.73      7.67 o
  -4   4  14       23.46       29.43      8.16 o
  -3   4  14        2.49        7.45      7.28 o
  -2   4  14       17.33       23.07      6.86 o
  -1   4  14      104.62       97.72      8.32 o
   0   4  14       47.77       43.10      8.67 o
   1   4  14        0.30       -2.54      5.36 o
   2   4  14        3.36       11.77      6.09 o
   3   4  14       19.22       20.85      6.34 o
   4   4  14        1.84        2.28      6.04 o
   5   4  14        6.21       20.02      6.57 o
   6   4  14        0.00        6.34      6.17 o
   7   4  14        2.86       14.64      7.06 o
   8   4  14        4.39       14.10      8.13 o
   9   4  14        1.36       21.27      8.40 o
  10   4  14        8.65       23.08     11.11 o
 -16   5  14        0.18        5.97     19.40 o
 -15   5  14        0.39       18.16      8.65 o
 -14   5  14        7.54        7.79      8.29 o
 -13   5  14        5.98        5.45      8.12 o
 -12   5  14        1.83        8.53      8.08 o
 -11   5  14        7.51        7.76      7.87 o
 -10   5  14        1.64       -2.09      7.34 o
  -9   5  14        2.55        2.52      7.45 o
  -8   5  14        8.79       -0.19      6.78 o
  -7   5  14        1.94       10.70      7.49 o
  -6   5  14       69.86       51.41      9.21 o
  -5   5  14       22.63       30.85      8.69 o
  -4   5  14        0.00       -1.60     10.57 o
  -3   5  14        8.26        6.56      7.71 o
  -2   5  14        7.07        6.64      6.71 o
  -1   5  14       27.23       27.02      7.50 o
   0   5  14       11.76       13.11      7.15 o
   1   5  14        0.94       10.58      7.26 o
   2   5  14        7.16       15.61     13.60 o
   3   5  14        0.74       -1.61      8.92 o
   4   5  14        0.31        8.21      7.73 o
   5   5  14       24.09       30.43      8.27 o
   6   5  14        6.28       18.80      8.28 o
   7   5  14        0.08       13.50     10.55 o
   8   5  14       11.29       20.40     17.70 o
   9   5  14       15.39       28.35     19.02 o
 -15   6  14        0.59       -4.48     20.51 o
 -14   6  14        0.60       14.30     11.37 o
 -13   6  14        5.90       19.86      9.64 o
 -12   6  14        2.49       14.68      8.90 o
 -11   6  14        4.56       10.62      9.01 o
 -10   6  14        0.50       -2.30      7.80 o
  -9   6  14        1.93        7.74     11.72 o
  -8   6  14       26.94       38.22      9.47 o
  -7   6  14        0.00        7.78      7.80 o
  -6   6  14       54.47       60.93      9.99 o
  -5   6  14        3.77       11.35      8.10 o
  -4   6  14       39.68       36.19     10.37 o
  -3   6  14       44.94       52.47      9.82 o
  -2   6  14       41.79       58.60      9.97 o
  -1   6  14        0.95       -7.09      7.75 o
   0   6  14       51.52       54.27      8.41 o
   1   6  14        4.56       15.36      7.86 o
   2   6  14       24.58       39.76      8.36 o
   3   6  14        5.35       21.49      8.12 o
   4   6  14        4.03        5.24      7.41 o
   5   6  14        0.51        6.67      8.90 o
   6   6  14        4.77        8.33     11.16 o
   7   6  14        1.67       11.41     10.66 o
 -13   7  14        0.10        9.02     15.48 o
 -12   7  14        0.04       20.57     12.53 o
 -11   7  14        1.14        4.57      9.16 o
 -10   7  14        4.66        6.61      9.32 o
  -9   7  14        6.28       21.07      9.21 o
  -8   7  14       13.14       35.03      9.61 o
  -7   7  14        0.38        5.01      8.56 o
  -6   7  14        4.25       15.43      8.77 o
  -5   7  14        9.58       15.97      8.96 o
  -4   7  14       14.78       29.35      9.11 o
  -3   7  14        4.40       16.33     10.30 o
  -2   7  14        2.16        8.56      8.12 o
  -1   7  14        1.82       16.23     14.73 o
   0   7  14        3.06       15.10      7.93 o
   1   7  14        0.09       18.88      8.14 o
   2   7  14        1.36       20.83      8.71 o
   3   7  14        0.35       16.73     10.94 o
   4   7  14        2.26       27.60     16.78 o
  -7   8  14       36.16       35.81     19.40 o
  -6   8  14       31.83       39.54     19.02 o
  -2   8  14        2.32       16.41     13.80 o
   1   8  14        0.02       14.55     14.55 o
 -20   1  15        0.26       10.30     23.31 o
 -19   1  15       13.36       25.18      7.93 o
 -18   1  15        9.05       17.34      7.18 o
 -17   1  15        0.09        0.27      6.32 o
 -16   1  15        0.28       10.96      6.45 o
 -15   1  15        0.53        6.87      6.23 o
 -13   1  15        1.50       12.40      6.31 o
 -12   1  15       27.48       15.02      6.49 o
 -11   1  15        1.05        2.40      6.22 o
 -10   1  15        4.00        9.58      6.47 o
  -9   1  15       44.03       51.62      7.80 o
  -8   1  15        0.45       -4.55      5.74 o
  -7   1  15        2.11        4.02      5.93 o
  -6   1  15        4.44        8.15      6.01 o
  -5   1  15        4.44       -2.25      5.44 o
  -4   1  15       18.01       14.01      6.35 o
  -3   1  15       15.62       17.26      6.15 o
  -2   1  15        0.58        2.04      5.40 o
  -1   1  15       30.26       36.17      6.08 o
   0   1  15       63.80       55.19      6.27 o
   1   1  15        9.49       14.97      5.19 o
   2   1  15       33.00       40.96      6.00 o
   3   1  15        1.51       12.81      6.01 o
   4   1  15       13.41       30.08      7.94 o
   5   1  15        6.65       17.79      7.65 o
   6   1  15        6.73       13.31      7.30 o
   7   1  15        2.39       13.02      7.41 o
   8   1  15       44.08       45.04      9.14 o
   9   1  15        0.43       14.84     11.34 o
 -19   2  15        3.26       21.26     12.31 o
 -18   2  15        0.95       18.70      7.56 o
 -17   2  15        1.03       15.89      6.97 o
 -16   2  15        7.82       15.75      6.87 o
 -15   2  15       28.30       35.88      7.91 o
 -14   2  15        1.64        9.23      6.38 o
 -12   2  15        0.23       13.71      6.30 o
 -11   2  15        0.00        6.84      6.32 o
 -10   2  15        5.66       14.42      6.45 o
  -9   2  15       13.52       15.24      6.57 o
  -8   2  15       83.47       62.25      8.06 o
  -7   2  15        0.16       -4.08      5.81 o
  -6   2  15        0.02        2.48      5.91 o
  -5   2  15        0.11       -0.87      5.64 o
  -4   2  15       13.34        8.35      5.88 o
  -3   2  15        0.91        4.10      5.83 o
  -2   2  15       25.87       27.00      6.70 o
  -1   2  15      106.19       86.23      7.40 o
   0   2  15       31.36       47.66      6.07 o
   1   2  15       39.26       45.16      7.14 o
   2   2  15        1.38        7.21      9.62 o
   3   2  15       45.25       51.18      7.23 o
   4   2  15        7.85       16.82      8.40 o
   5   2  15        1.54       10.10      7.17 o
   6   2  15        1.61       18.30      7.51 o
   7   2  15        0.24       10.79      7.66 o
   8   2  15       11.20       23.34      8.47 o
   9   2  15        0.12       22.81     12.87 o
 -18   3  15        9.57       54.46     15.29 o
 -16   3  15       40.00       43.66      9.12 o
 -15   3  15        6.32       20.28      8.20 o
 -14   3  15        0.02       -3.94      7.36 o
 -13   3  15        0.45        5.69      7.37 o
 -12   3  15       20.34       23.15      8.33 o
 -11   3  15        8.06       12.53      7.60 o
 -10   3  15        1.46        1.70      6.07 o
  -9   3  15       39.03       34.32      7.41 o
  -8   3  15       53.36       54.27      7.99 o
  -7   3  15      126.30      112.88      9.60 o
  -6   3  15        7.52        4.39      6.19 o
  -5   3  15       13.00        9.47      6.23 o
  -4   3  15       12.77        8.48      5.99 o
  -3   3  15       27.75       27.39      6.74 o
  -2   3  15       47.75       40.78      7.28 o
  -1   3  15       33.62       44.79      6.67 o
   0   3  15       58.18       60.16      8.89 o
   1   3  15        4.96       14.52      6.19 o
   2   3  15        3.10        0.94      5.62 o
   3   3  15       40.74       31.81      6.99 o
   4   3  15        7.85       20.35      6.62 o
   5   3  15        0.18       17.83      6.55 o
   6   3  15        5.60       19.70      7.93 o
   7   3  15        3.65        8.32      9.10 o
   8   3  15       10.30       31.47     11.68 o
   9   3  15       15.83       42.15     14.92 o
 -17   4  15       10.19       50.35     16.41 o
 -16   4  15        0.33       15.23      9.48 o
 -15   4  15       15.04       14.75      8.64 o
 -14   4  15        0.28        4.04      8.60 o
 -13   4  15        1.78        5.30      8.24 o
 -12   4  15        1.64       15.04      9.70 o
 -11   4  15       12.91        7.92      7.85 o
 -10   4  15        5.31       12.73      8.06 o
  -9   4  15        8.27        7.77      9.33 o
  -8   4  15        0.20       -2.14      7.08 o
  -7   4  15        1.86        5.72      7.08 o
  -6   4  15        1.59        8.44      7.58 o
  -5   4  15        7.42       12.87      7.62 o
  -4   4  15        1.53        4.18      7.45 o
  -3   4  15       15.22       24.15      8.25 o
  -2   4  15       10.78       17.35      7.88 o
  -1   4  15        0.01        9.20      8.59 o
   0   4  15        3.91        6.28      7.05 o
   1   4  15        1.68       -0.29      7.01 o
   2   4  15        3.50       -1.19      7.81 o
   3   4  15        8.60       10.49      6.50 o
   4   4  15       11.72       11.88      7.69 o
   5   4  15        1.30       10.43      9.77 o
   6   4  15        6.97       19.97      6.86 o
   7   4  15       25.84       37.84      8.44 o
   8   4  15       54.35       56.56     13.23 o
   9   4  15        2.41       28.35     15.29 o
 -16   5  15        1.14       19.40     13.80 o
 -15   5  15        1.30       13.19     11.58 o
 -14   5  15       15.77       29.11     10.10 o
 -13   5  15        1.89       17.72      9.53 o
 -12   5  15       24.55       27.83      9.42 o
 -11   5  15        0.15       -5.76      7.71 o
 -10   5  15        0.30       -1.65      7.86 o
  -9   5  15        1.18        8.02      7.69 o
  -8   5  15        0.07        3.47      7.67 o
  -7   5  15        4.01        9.08     11.11 o
  -6   5  15        0.08        7.34      7.80 o
  -5   5  15       15.06       27.13      8.62 o
  -4   5  15       10.31       22.49      8.62 o
  -3   5  15       21.94       16.74      8.22 o
  -2   5  15        0.02       10.58     10.13 o
  -1   5  15       32.69       39.96      9.25 o
   0   5  15       11.75       11.48      8.25 o
   1   5  15        1.22       10.77      7.80 o
   2   5  15       12.25       15.78      8.05 o
   3   5  15        3.78       15.40     10.55 o
   4   5  15        1.02       13.16      8.62 o
   5   5  15        3.86       17.95     14.54 o
   6   5  15        2.45       14.85     12.71 o
   7   5  15        0.60       14.13     11.01 o
 -15   6  15        0.00       12.31     13.80 o
 -14   6  15        0.68       28.35     14.55 o
 -13   6  15        3.97       20.18     30.03 o
 -12   6  15        0.04       14.37      9.03 o
 -11   6  15        1.85       17.57      9.04 o
 -10   6  15        2.53       11.18      8.87 o
  -9   6  15        3.22       12.57      8.57 o
  -8   6  15       16.04       13.13      8.76 o
  -7   6  15        0.46       15.16      8.53 o
  -6   6  15       36.39       47.47      9.93 o
  -5   6  15        0.75        5.76      8.38 o
  -4   6  15       14.23       25.04      8.95 o
  -3   6  15        4.38        6.59     10.51 o
  -2   6  15       13.15       13.27     13.99 o
  -1   6  15        1.19        9.96      8.32 o
   0   6  15        1.53       17.08      8.67 o
   1   6  15        0.01       14.37     13.76 o
   2   6  15        1.80       -9.58     12.60 o
   3   6  15        9.41        8.73     17.66 o
   4   6  15        0.32        2.88     11.90 o
   5   6  15        8.73       26.48     18.65 o
   6   6  15        1.95        1.49     18.28 o
 -11   7  15        0.69       -8.95     19.02 o
 -10   7  15        0.18       11.19     19.77 o
  -9   7  15        0.00        5.36     12.79 o
  -8   7  15        2.35       -3.41     11.83 o
  -7   7  15       15.86       10.10      9.42 o
  -6   7  15       14.30       15.99      8.78 o
  -5   7  15       16.62       19.49     12.89 o
  -4   7  15        4.90       14.55     19.02 o
  -3   7  15       35.35       33.57     19.02 o
  -2   7  15       10.78       31.33     17.53 o
  -1   7  15        9.27       35.06     15.29 o
   0   7  15        0.58       20.51     16.04 o
   2   7  15        4.22       -8.95     17.16 o
 -18   0  16        5.23       13.56     10.47 o
 -17   0  16        2.35        6.92     14.17 o
 -16   0  16        4.04       12.27      9.49 o
 -15   0  16       10.32       26.79     10.13 o
 -14   0  16       28.43       42.67     10.62 o
 -12   0  16       43.27       43.55     10.56 o
 -11   0  16       39.10       47.65     17.90 o
 -10   0  16        3.98       17.01     16.78 o
  -9   0  16        2.94       14.85      9.48 o
  -8   0  16      149.16      105.46     13.68 o
  -7   0  16       14.98       13.46      9.40 o
  -5   0  16       39.63       32.44     12.87 o
  -4   0  16       13.24        5.39     11.19 o
  -3   0  16       15.82       31.00     10.28 o
  -2   0  16        5.09        7.02     13.43 o
  -1   0  16        0.00        4.78      7.90 o
   0   0  16       19.20       24.95      9.10 o
   1   0  16       55.48       55.89      9.28 o
   2   0  16       41.97       45.91      9.09 o
   3   0  16        1.03       20.39     12.68 o
   4   0  16       41.48       61.79     11.92 o
   5   0  16       12.93       19.77     10.66 o
   6   0  16       29.89       45.06     12.09 o
   8   0  16       42.58       66.33     18.09 o
 -19   1  16        0.20       30.21     18.28 o
 -17   1  16        2.61       13.78      7.15 o
 -16   1  16        2.65        9.24      6.81 o
 -14   1  16        4.42        3.59      6.34 o
 -13   1  16        4.24       14.77      6.35 o
 -12   1  16        5.19       15.62      6.76 o
 -11   1  16       10.13       19.65      6.76 o
 -10   1  16        8.02       15.03      6.84 o
  -9   1  16       15.19        9.11      6.50 o
  -8   1  16       35.29       44.23      7.69 o
  -7   1  16       66.78       59.37      8.09 o
  -6   1  16        8.19        6.46      6.64 o
  -5   1  16       11.19        9.36      6.29 o
  -4   1  16       21.92       29.72      6.90 o
  -3   1  16       12.24       13.75      8.31 o
  -2   1  16       10.30       13.99      6.13 o
  -1   1  16       21.75       29.16      6.76 o
   0   1  16        2.40        2.53      5.90 o
   1   1  16        7.86       12.96      5.50 o
   2   1  16        0.35       13.94      6.06 o
   3   1  16       49.27       70.73      7.92 o
   5   1  16        0.77       11.25      7.49 o
   6   1  16       34.22       45.07      8.74 o
 -18   2  16        8.82       36.55     15.29 o
 -16   2  16        4.17       22.48      7.11 o
 -14   2  16        0.29        6.70      6.36 o
 -13   2  16        0.67       11.49      6.60 o
 -12   2  16       16.09       19.33      6.89 o
 -11   2  16        0.36        5.89      6.76 o
 -10   2  16       14.08       13.83      7.59 o
  -9   2  16       13.01       20.12      6.69 o
  -8   2  16        0.25       -1.82      5.83 o
  -7   2  16        0.16        7.27      6.08 o
  -6   2  16        0.20       11.32      6.18 o
  -5   2  16        1.16        5.66      6.10 o
  -4   2  16        1.72        7.35      6.21 o
  -3   2  16        6.84        4.37      6.27 o
  -2   2  16       56.43       53.41      7.99 o
  -1   2  16       30.42       36.39      7.41 o
   0   2  16        7.70       11.77      6.50 o
   1   2  16       12.94       26.98      9.04 o
   2   2  16        6.03       15.16      6.58 o
   3   2  16        3.58       22.06      7.23 o
   4   2  16        4.42       18.23      7.02 o
   5   2  16       11.86       17.59     10.01 o
   6   2  16        4.39       15.78      8.01 o
 -17   3  16        0.01       34.32     15.29 o
 -15   3  16        0.05        6.73      8.25 o
 -14   3  16        2.08       -0.58      7.06 o
 -13   3  16        1.06        0.59      7.46 o
 -12   3  16        3.21        2.02      7.91 o
 -11   3  16        0.85        6.20      8.32 o
 -10   3  16        7.57       12.08      7.99 o
  -9   3  16       11.61       21.96      8.11 o
  -8   3  16        0.00       15.70      6.63 o
  -7   3  16        1.36        2.67      6.41 o
  -6   3  16        4.72        9.81      6.54 o
  -5   3  16        2.31        5.74      6.93 o
  -4   3  16        1.09        7.28      6.30 o
  -3   3  16       41.46       40.24      7.50 o
  -2   3  16       18.96       31.13      7.75 o
  -1   3  16        3.02       18.41      6.83 o
   0   3  16        1.35       12.74      6.94 o
   1   3  16        0.52       18.11      6.48 o
   2   3  16        3.42       17.71      6.39 o
   3   3  16        6.62       14.62      6.81 o
   4   3  16        4.12        9.87      6.96 o
   5   3  16        1.87       21.54      7.76 o
   7   3  16       13.52       48.66     22.94 o
   8   3  16        0.35        8.58     12.68 o
 -17   4  16        3.10       -1.86     14.92 o
 -16   4  16       32.09       52.59     16.78 o
 -15   4  16        2.62       -1.12     13.43 o
 -14   4  16        5.84        8.50      9.09 o
 -13   4  16       16.66       20.63      9.44 o
 -12   4  16        0.62        2.04      8.26 o
 -11   4  16       29.34       32.22      9.31 o
 -10   4  16        0.15        8.53      7.82 o
  -9   4  16       13.92       22.00      8.56 o
  -8   4  16        0.06        8.24      7.74 o
  -7   4  16        1.08        7.50      7.65 o
  -6   4  16        0.14        6.12      7.87 o
  -5   4  16        6.27       16.39      8.07 o
  -4   4  16        0.21       -1.42      7.77 o
  -3   4  16        4.28        7.99      7.90 o
  -2   4  16        0.06        1.14      7.71 o
  -1   4  16        4.81        7.11     10.44 o
   0   4  16       16.04       29.58     10.61 o
   1   4  16        6.27       12.24      8.38 o
   2   4  16        4.83        7.32      8.40 o
   3   4  16        1.19        5.73      8.39 o
   4   4  16       10.10       26.51      9.81 o
   5   4  16        0.29       12.08      8.39 o
 -14   5  16        1.27       27.23     13.43 o
 -13   5  16        3.27       19.59     12.31 o
 -12   5  16        0.03        5.63      9.39 o
 -11   5  16        0.14       -1.18      8.55 o
 -10   5  16        1.81        8.03     10.60 o
  -9   5  16       19.16       16.80      8.78 o
  -8   5  16        5.54        1.64      8.08 o
  -7   5  16        5.46        7.16      8.18 o
  -6   5  16       12.61       27.48      9.15 o
  -5   5  16       26.92       30.20      9.74 o
  -4   5  16        4.35        5.50      8.62 o
  -3   5  16        3.84        7.19     10.92 o
  -2   5  16        8.17        7.13     10.80 o
  -1   5  16        5.13        6.47     10.68 o
   0   5  16       21.39       31.55      9.46 o
   1   5  16        1.09        8.91      9.05 o
   2   5  16        0.00       18.35      8.72 o
   3   5  16        7.38       16.55     13.50 o
   4   5  16        2.37        4.92      8.73 o
   5   5  16        0.46       19.53     12.52 o
 -11   6  16        0.03       11.94     19.77 o
 -10   6  16        1.38       11.13     12.96 o
  -9   6  16        1.23       10.89      9.18 o
  -8   6  16        5.90       13.62      8.87 o
  -7   6  16        7.62       11.81     14.10 o
  -6   6  16        0.05        8.64      9.05 o
  -5   6  16        0.14        9.78      9.56 o
  -4   6  16        6.45       15.85     11.95 o
  -3   6  16        2.15        6.82     11.45 o
  -2   6  16        5.11        5.02     11.47 o
  -1   6  16       14.71       28.16     21.26 o
   0   6  16        3.56       -8.21     16.04 o
   1   6  16        1.60       30.16     24.62 o
   2   6  16       13.37       25.68     26.67 o
   3   6  16        3.06       -8.95     17.16 o
  -8   7  16        4.21       19.77     20.14 o
  -7   7  16        1.99        7.58     13.95 o
  -6   7  16        6.39       20.49     13.58 o
  -5   7  16       16.59       27.60     20.14 o
  -4   7  16        3.69       11.94     19.02 o
  -3   7  16        0.00        4.48     18.28 o
  -2   7  16        0.29        5.59     18.28 o
 -17   1  17       10.65       11.94     18.65 o
 -16   1  17        0.46       18.58      7.37 o
 -14   1  17        0.15       17.78      7.77 o
 -13   1  17        3.10       16.60      6.68 o
 -12   1  17        0.63        7.58      6.63 o
 -10   1  17        9.95       17.91      6.90 o
  -9   1  17        8.95       17.72      7.13 o
  -8   1  17        0.00        6.28      6.57 o
  -7   1  17        2.57        9.57      6.56 o
  -6   1  17        0.25       10.02      6.35 o
  -5   1  17        9.42        9.23      6.53 o
  -4   1  17        0.59        7.04      6.32 o
  -3   1  17        6.43        7.89      6.32 o
  -2   1  17        0.30        0.51      5.96 o
   0   1  17        2.40       11.75      6.47 o
   1   1  17        8.18        7.52      8.01 o
   2   1  17        0.18       10.08      6.47 o
   3   1  17        7.78       23.66     10.12 o
   4   1  17        9.83       20.69      7.88 o
   6   1  17       14.88       54.60     20.36 o
 -15   2  17        8.27       32.01      7.85 o
 -14   2  17       44.99       69.35      8.88 o
 -13   2  17        0.03       15.08      6.84 o
 -12   2  17       25.33       34.84      7.88 o
 -11   2  17        0.22       16.30      7.05 o
 -10   2  17        1.73        5.83      6.52 o
  -9   2  17        1.15       16.17      6.69 o
  -8   2  17        0.18        9.30      6.73 o
  -7   2  17        6.74       16.14      6.83 o
  -6   2  17        1.19        2.29      6.38 o
  -5   2  17        2.30        8.07      6.33 o
  -4   2  17        8.80        5.22      6.15 o
  -3   2  17        0.42        9.19      6.23 o
  -2   2  17       10.68       12.08      6.42 o
  -1   2  17        0.24        6.22      6.56 o
   0   2  17        3.06       -0.92      7.70 o
   1   2  17       16.64       23.05      8.52 o
   2   2  17        0.01        8.29      7.18 o
   3   2  17       14.69       19.67      7.11 o
   5   2  17        7.85       30.77     16.47 o
 -15   3  17        0.72       25.74     13.43 o
 -14   3  17        0.89        9.30      8.57 o
 -13   3  17        6.62        6.96      8.50 o
 -12   3  17        0.09       17.48      8.64 o
 -11   3  17       19.03       39.13      9.38 o
 -10   3  17        2.03       14.73      8.19 o
  -9   3  17       22.38       23.26      8.43 o
  -8   3  17        6.39       13.33      7.80 o
  -7   3  17        4.29        0.04      8.27 o
  -6   3  17       20.07       20.39      7.52 o
  -5   3  17        0.01       -0.87      6.57 o
  -4   3  17        4.78       15.23      7.02 o
  -3   3  17       13.72       16.38      6.96 o
  -2   3  17       10.85       20.91      8.13 o
  -1   3  17        1.17        7.35      7.74 o
   0   3  17        4.85        8.53      8.23 o
   1   3  17        0.16       14.95      8.44 o
   2   3  17       11.75       20.48      7.61 o
   3   3  17       11.08       48.47     13.61 o
   4   3  17        4.93       37.53     12.07 o
   5   3  17        0.53       14.92     14.17 o
   6   3  17        2.28       34.69     14.55 o
 -13   4  17        0.00       26.48     14.55 o
 -12   4  17       12.42       17.01      9.87 o
 -11   4  17       11.37        6.80      8.73 o
 -10   4  17        4.11       12.21      8.26 o
  -9   4  17        2.89       12.04      8.43 o
  -8   4  17       13.07        7.82      8.38 o
  -7   4  17       15.36       23.25      9.11 o
  -6   4  17        5.31        0.74      8.15 o
  -5   4  17        0.02       -2.72      7.98 o
  -4   4  17       22.42       25.34      9.12 o
  -3   4  17        0.26       -4.08      8.35 o
  -2   4  17       21.51       22.53     11.68 o
  -1   4  17        3.17        4.34     10.80 o
   0   4  17        2.96       17.50     13.24 o
   1   4  17        0.29        5.99     11.68 o
   2   4  17        1.04       25.66      9.77 o
   3   4  17        1.29       34.05     14.48 o
   4   4  17        0.24       20.34     16.97 o
 -10   5  17        0.12       12.62     12.92 o
  -9   5  17        0.15       17.49      9.05 o
  -8   5  17        9.47       20.64     11.46 o
  -7   5  17       12.23        5.63      8.43 o
  -6   5  17       43.50       49.13     10.25 o
  -5   5  17        2.48       10.88      9.30 o
  -4   5  17        8.14       12.26     10.12 o
  -3   5  17        0.33       -1.94     10.93 o
  -2   5  17        0.56       15.16     11.83 o
  -1   5  17        0.33        2.80     12.13 o
   0   5  17       34.32       18.94     13.05 o
   1   5  17       11.01       13.43     18.28 o
  -7   6  17        3.69        9.70     19.02 o
  -6   6  17        4.99       17.66     13.86 o
  -5   6  17       17.72       26.86     20.14 o
  -4   6  17        2.20       -4.10     17.16 o
  -3   6  17        7.31       13.05     18.28 o
 -15   0  18       32.71       40.66     18.28 o
 -14   0  18        0.97       19.19     10.28 o
 -13   0  18       13.45       42.77     11.37 o
 -12   0  18       19.59       35.83     12.68 o
 -11   0  18        9.02       14.94     14.73 o
 -10   0  18       13.49       11.84     10.51 o
  -9   0  18       16.95       20.55     11.21 o
  -8   0  18       11.26        3.12      9.89 o
  -7   0  18        5.42       26.51     10.66 o
  -6   0  18        6.38       13.10     10.15 o
  -5   0  18        5.99        2.80      9.49 o
  -4   0  18        2.17        4.67      9.62 o
  -3   0  18       31.50       34.16     10.66 o
  -2   0  18        0.76       13.04      9.62 o
  -1   0  18       10.70       20.76      9.89 o
   0   0  18        2.71       13.48      9.62 o
   1   0  18        2.26       22.75     14.17 o
   2   0  18        1.18       23.50     14.17 o
   3   0  18       27.04       38.79     16.41 o
   4   0  18       36.56       84.30     19.77 o
 -15   1  18        1.04       35.81     19.77 o
 -14   1  18        0.96       20.81      9.32 o
 -12   1  18        6.33       17.81      7.24 o
 -11   1  18        1.77       13.82      7.09 o
 -10   1  18        2.72       11.31      7.35 o
  -9   1  18       45.18       45.84      8.43 o
  -8   1  18        7.06        7.61      7.13 o
  -7   1  18        0.00       -0.68      6.65 o
  -6   1  18        0.94        1.39      6.64 o
  -5   1  18        0.50        9.10      6.79 o
  -4   1  18        9.12       13.27      6.64 o
  -3   1  18        8.67       11.57      6.56 o
  -2   1  18        0.01        6.69      6.59 o
  -1   1  18        6.50       21.93      6.93 o
   0   1  18        0.10       14.89      7.89 o
   2   1  18        3.17       12.48     13.61 o
   3   1  18       21.67       32.04     11.21 o
 -14   2  18        0.07       41.78     18.28 o
 -13   2  18        4.06       16.38      8.75 o
 -12   2  18        4.48        9.56      7.50 o
 -11   2  18       17.39       28.64      7.87 o
  -9   2  18       32.97       43.86      8.28 o
  -8   2  18       10.98       15.71      7.44 o
  -7   2  18        0.19       -0.70      6.84 o
  -6   2  18        2.93        4.20      6.77 o
  -5   2  18        1.96        9.15      6.87 o
  -4   2  18        6.18       -1.17      6.58 o
  -3   2  18        4.28        9.48      6.80 o
  -2   2  18        0.30        9.89      6.77 o
  -1   2  18        0.88       16.64      8.15 o
   0   2  18        2.52       14.38      8.38 o
   1   2  18        7.21       22.35      8.96 o
   2   2  18        1.33       11.37     13.93 o
   3   2  18        0.03       14.55     14.92 o
 -10   3  18       11.09       21.20      9.42 o
  -9   3  18        0.28       16.77      8.79 o
  -8   3  18       17.39       24.24      9.76 o
  -7   3  18        2.86       11.17      9.28 o
  -6   3  18       12.55        4.39      8.81 o
  -5   3  18        5.80       14.74      8.79 o
  -4   3  18        1.54       -3.75      7.05 o
  -3   3  18       12.82       14.40      7.60 o
  -2   3  18        1.29       -0.74      8.60 o
  -1   3  18        4.50        6.07      8.66 o
   0   3  18        6.26       -1.72      8.96 o
   1   3  18        0.02        7.92     10.40 o
   2   3  18        9.69       19.84     10.92 o
   3   3  18        0.40        7.64     11.15 o
 -10   4  18        2.76       11.56     17.16 o
  -9   4  18        1.56        7.46     16.41 o
  -8   4  18        1.51        7.16     12.59 o
  -7   4  18        0.29        2.60      9.47 o
  -6   4  18        0.06       -2.23      9.33 o
  -5   4  18        1.20       -8.53      8.77 o
  -4   4  18        3.24        1.84      9.22 o
  -3   4  18        5.26        9.93     11.98 o
  -2   4  18        1.24       -7.04     11.42 o
  -1   4  18       26.20       27.23     17.16 o
   0   4  18       12.99       16.78     17.16 o
  -7   5  18        4.23       39.91     19.77 o
  -6   5  18        1.34       14.17     16.41 o
  -5   5  18        4.65        8.58     16.41 o
 -13   1  19        2.49       24.99     16.78 o
 -12   1  19        0.03       32.08     17.90 o
 -11   1  19        1.30       15.28     12.12 o
 -10   1  19        0.95       17.34      8.08 o
  -9   1  19        0.00       19.44      8.02 o
  -8   1  19        0.05       15.86      7.80 o
  -7   1  19        0.34        5.83      8.68 o
  -6   1  19        0.20       11.05      7.48 o
  -5   1  19        0.06        8.65      7.26 o
  -4   1  19        4.16       17.53      7.39 o
  -3   1  19        3.65        9.77      7.13 o
  -2   1  19        7.23       15.65      7.37 o
  -1   1  19        0.02       13.04      8.17 o
   0   1  19       10.83       35.99     11.60 o
 -12   2  19        2.09       23.50     18.28 o
 -11   2  19        0.39        8.21     16.41 o
 -10   2  19        0.10       23.13     16.78 o
  -9   2  19        8.56       24.83      9.58 o
  -8   2  19        0.18        3.93      7.78 o
  -7   2  19        5.00        8.68      7.73 o
  -6   2  19        0.39        3.03      7.44 o
  -5   2  19        0.10       12.43      7.62 o
  -4   2  19        1.00        2.11      7.17 o
  -3   2  19        8.11       25.96      7.73 o
  -2   2  19        7.73       16.09     10.73 o
  -1   2  19       33.52       36.16     11.73 o
   0   2  19        6.39       32.95     11.45 o
  -8   3  19        7.92       18.28     17.16 o
  -7   3  19        8.22        1.86     17.16 o
  -6   3  19        0.88       15.67     16.78 o
  -5   3  19        0.00       -1.86     15.67 o
  -4   3  19        0.11       -8.58     14.55 o
   1   3  19        1.50       22.01     13.80 o
  -6   4  19        3.29       20.89     17.53 o
  -5   4  19        1.84       -7.46     16.04 o
  -5   0  20        0.48       -6.71     15.29 o
  -4   0  20        1.14       15.67     16.04 o
  -3   0  20        2.24       19.40     16.41 o
  -2   0  20        9.54       25.74     17.16 o
  -8   1  20        0.02       24.24     16.41 o
  -7   1  20       10.86       50.73     17.16 o
  -6   1  20        0.93       26.11     14.92 o
  -5   1  20        1.11        9.32     16.41 o
  -4   1  20        3.75       15.67     16.78 o
  -3   1  20        0.34       21.63     16.78 o
  -1   1  20        4.68       21.63     17.16 o
 -10   2  20        5.35       44.01     17.16 o
  -9   2  20        5.02       30.59     17.90 o
  -8   2  20        0.22       22.01     17.53 o
  -7   2  20        0.97       35.43     16.78 o
  -6   2  20        0.02       -1.12     14.55 o
  -5   2  20        4.52       18.71     13.24 o
  -4   2  20        0.03       13.22     11.46 o
 
